# Supplementary material for: An integrated genetic, genomic and systems approach defines gene networks regulated by the interaction of light and carbon signaling pathways in Arabidopsis
Source: BMC Syst Biol. 2008 Apr 4;2:31. doi: 10.1186/1752-0509-2-31 (PMC2335094; doi:10.1186/1752-0509-2-31)
Supplement: Additional file 1 — Metric classes and the genes within each class. A list of 1,625 filtered genes and their 'metric' classification for L/C regulated genes in wild-type and cli186. [file 1752-0509-2-31-S1.xls]

## Sheet: Sheet1
Classes and the genes within each class.
Classes follow the designation, wild-type (L, LC, C) cli186(L, LC, C)
>1 1 1 1 1 1
At2g30060
At2g38360
At2g26900
At1g37130
At1g10650
At1g68850
At1g18980
At3g01120
At3g16250
At3g23000
At3g26450
At1g69530
At1g56330
At4g34720
At5g11740
At5g17310
At5g19250
At5g44580
At5g54160
At5g56000
At5g56030
At5g65270
At1g31800
At4g36610
At2g30490
At2g23610
At2g38740
At2g45070
At1g77090
At1g03630
At1g22840
At1g61800
At1g79260
At2g36290
At2g36870
At2g37040
At1g78570
At1g54540
At1g79550
At1g22410
At1g49660
At1g07700
At1g48440
At1g20020
At1g19570
At1g14980
At1g63780
At1g74460
At1g30070
At1g72610
At1g52220
At1g55210
At1g15820
At3g09270
At3g09440
At3g07090
At3g02910
At3g22845
At3g22840
At3g27690
At3g27380
At3g27890
At3g23805
At3g23810
At3g13470
At3g22600
At3g22570
At3g27170
At4g00860
At4g02530
At4g04830
At4g09650
At4g10040
At4g18040
At4g23680
At4g28660
At4g30450
At4g33550
At4g34290
At4g35060
At4g37410
At4g37800
At4g38740
At4g39730
At3g44720
At3g53260
At3g56490
At5g05370
At5g06290
At5g07020
At5g13930
At5g19240
At5g38980
At5g41040
At5g45950
At5g48490
At5g48540
At5g54270
At5g55620
At5g56600
At5g57785
At5g59540
At5g25810
At5g15960
At4g36990
At5g20160
At5g09480
At1g51060
At1g56580
At4g15920
At4g17670
At4g14690
At1g44575
>2 2 1 1 1 1
At2g30570
At2g23670
At2g34430
At2g46820
At2g35370
At2g06520
At1g55670
At1g54780
At2g21330
At2g05070
At1g75690
At1g68590
At1g21500
At1g10960
At1g52230
At1g42970
At3g02730
At3g26060
At3g21055
At1g30380
At4g02770
At4g21280
At4g28750
At4g33010
At4g37930
At4g38970
At3g47070
At3g47470
At3g54890
At5g08050
At5g23060
At4g16410
>2 1 1 1 1 1
At2g39470
At2g03420
At2g05620
At1g09340
At2g05310
At1g74730
At1g12900
At1g44000
At3g01500
At3g04790
At1g19150
At1g20340
At4g25050
At4g34190
At3g55800
At3g61870
At5g02120
At5g13630
At5g17170
At5g44650
At2g33180
At2g39730
>2 2 2 1 1 1
At2g17240
At1g17100
At1g76080
At1g72030
>1 1 1 2 2 2
At1g62180
>1 1 1 2 1 1
At2g41730
At5g03030
At5g27760
>1 2 1 1 1 1
At1g08380
At3g56090
At3g63140
At5g08040
>1 1 2 1 1 1
At2g38870
At2g48130
At1g56320
At4g24130
At5g09520
At5g22630
>-1 -1 -1 -1 -1 -1
At2g26210
At2g29995
At2g46260
At2g16850
At2g32260
At2g01320
At2g28370
At1g61620
At1g27090
At1g67280
At1g61100
At1g09010
At1g09460
At1g77210
At1g60170
At1g79360
At1g79340
At1g26830
At1g04300
At2g42590
At1g36050
At1g36070
At1g03140
At2g17520
At1g75660
At1g59830
At1g14740
At1g43580
At1g76030
At1g50200
At1g53885
At1g56180
At1g50570
At1g11480
At1g01780
At1g14510
At1g18700
At1g05890
At1g12910
At1g43700
At1g08110
At1g62390
At2g43790
At2g43430
At2g41740
At1g63800
At1g80460
At1g29350
At1g20620
At3g11560
At3g11620
At3g11600
At3g01470
At3g01340
At3g10030
At3g09740
At3g07880
At3g06960
At3g02540
At3g02470
At3g15820
At3g15730
At3g17850
At3g23640
At3g19420
At3g23750
At3g19680
At3g13670
At3g13720
At3g19990
At1g66150
At1g72070
At3g12400
At1g16810
At1g18260
At1g19870
At4g00830
At4g01250
At4g01410
At4g02080
At4g02570
At4g10030
At4g18710
At4g20260
At4g22750
At4g27750
At4g29010
At4g29900
At4g31080
At4g31090
At4g31410
At4g32760
At4g37300
At4g39090
At4g40030
At4g39910
At3g45730
At3g45970
At3g46640
At3g46690
At3g48860
At3g50780
At3g51370
At3g53030
At3g55830
At3g57340
At3g57410
At3g58640
At3g58670
At3g60030
At3g60260
At3g62700
At5g01160
At5g01810
At5g04530
At5g12120
At5g13010
At5g16470
At5g16550
At5g18580
At5g18640
At5g23450
At5g23670
At5g37370
At5g42560
At5g42520
At5g44790
At5g45190
At5g46020
At5g46760
At5g47080
At5g49440
At5g49690
At5g49720
At5g52040
At5g55530
At5g58060
At5g58575
At5g59950
At5g64110
At5g64120
At5g64410
At5g64880
At5g65520
At5g65660
At5g66880
At5g35200
At1g57680
At1g31830
At1g31812
At5g11090
At1g26270
At1g32130
At4g14900
At4g17040
At4g16830
At4g16330
At4g16420
At4g25620
At2g41620
At2g23310
At2g42280
At2g26710
At2g45620
At2g30610
At2g30600
At2g30620
At2g02800
At2g44380
At2g23070
At2g30930
At2g37750
At2g41190
At2g38400
At2g39350
At2g39570
At2g34590
At2g45980
At2g02970
At2g46900
At2g19800
At2g19810
At2g46220
At2g01450
At2g28910
At2g39000
At2g02160
At2g38040
At2g37480
At2g37490
At2g37410
At2g42430
At2g42500
At2g03330
At2g31980
At2g20130
At2g28200
At2g15960
At2g15695
At2g20740
At2g20730
At2g18280
At2g18270
At2g22660
At2g22680
At2g42890
At2g43030
At1g55510
At1g61590
At1g24560
At1g76920
At1g76990
At1g61250
At2g17440
At1g03610
At1g22890
At1g70160
At1g09770
At1g55810
At1g09430
At1g09570
At1g10020
At1g10070
At1g77180
At1g10200
At1g10210
At1g12080
At1g61900
At1g60140
At1g67480
At1g22740
At2g22450
At2g42790
At2g36320
At2g36410
At2g36900
At2g40420
At2g21540
At2g04690
At2g31810
At2g28630
At2g04038
At2g21240
At2g01930
At2g04240
At2g14170
At1g30720
At1g65220
At2g18170
At1g75540
At1g79380
At1g59900
At1g14890
At1g11650
At1g28580
At1g16240
At1g76010
At1g06570
At1g15350
At1g15380
At1g17060
At1g17145
At1g21780
At1g21770
At1g49310
At1g49500
At1g34760
At1g64040
At1g27540
At1g27650
At2g01100
At1g74840
At1g74910
At1g02840
At1g35580
At1g50480
At1g11360
At1g32790
At1g32700
At1g18280
At1g18270
At1g27670
At1g33050
At1g33240
At1g01090
At1g01770
At1g01820
At1g01725
At1g14400
At1g07690
At1g79700
At1g79750
At1g48450
At1g05840
At1g26665
At1g12790
At1g12780
At1g19680
At1g12230
At1g06110
At1g02640
At1g21400
At1g29090
At1g06700
At1g49240
At1g15045
At1g15040
At1g17530
At1g19540
At1g19530
At1g53400
At2g43680
At2g41850
At1g47270
At1g69850
At1g69690
At1g70530
At1g63690
At1g52740
At1g71980
At1g36320
At1g73220
At1g29970
At1g76590
At1g76410
At1g76490
At1g34370
At1g60870
At1g72710
At1g52190
At1g72150
At1g29400
At1g29395
At1g27980
At1g20650
At1g12360
At1g15880
At1g15740
At1g19110
At1g01620
At1g02305
At3g03870
At3g07650
At3g07760
At3g07780
At3g01690
At3g10190
At3g01310
At3g03390
At3g03330
At3g03470
At3g03180
At3g03150
At3g07260
At3g10770
At3g05900
At3g09880
At3g04350
At3g07020
At3g06850
At3g22440
At3g15510
At3g15450
At3g14010
At3g18035
At3g25910
At3g16240
At3g19390
At3g20770
At3g19860
At3g19930
At3g21720
At3g17100
At3g18780
At3g20290
At3g20410
At3g26220
At3g16850
At3g26580
At3g26510
At3g17440
At3g23490
At3g13200
At3g27260
At3g20250
At3g15353
At3g28715
At3g14100
At3g13450
At3g22960
At3g13710
At3g16857
At3g29180
At3g52240
At3g20660
At1g75190
At1g75220
At3g10980
At3g02340
At3g12570
At1g56200
At1g56220
At1g20693
At1g13640
At1g07040
At1g07110
At2g30360
At2g33340
At2g33310
At1g25560
At4g00355
At4g00720
At4g01330
At4g02470
At4g02370
At4g02440
At4g03560
At4g03510
At4g05150
At4g08300
At4g09460
At4g10610
At4g10840
At4g10910
At4g12080
At4g12690
At4g13195
At4g13830
At4g19160
At4g20070
At4g20110
At4g20850
At4g21450
At4g22190
At4g22330
At4g23870
At4g24690
At4g24520
At4g24800
At4g25170
At4g25500
At4g25970
At4g26620
At4g27000
At4g27260
At4g27880
At4g28040
At4g28240
At4g28860
At4g29380
At4g29190
At4g29840
At4g30550
At4g30690
At4g30910
At4g31420
At4g32910
At4g33150
At4g33980
At4g34030
At4g34970
At4g35470
At4g35750
At4g38690
At4g39070
At3g42790
At3g46510
At3g47160
At3g47620
At3g48530
At3g48680
At3g50500
At3g51550
At3g51730
At3g52560
At3g52850
At3g53200
At3g54370
At3g54540
At3g54860
At3g55460
At3g55770
At3g57795
At3g59930
At3g60140
At3g60190
At3g60340
At3g60250
At3g60530
At3g60600
At3g61260
At3g61600
At3g62290
At3g62650
At3g63260
At5g01240
At5g01350
At5g01750
At5g02160
At5g05100
At5g05440
At5g05690
At5g05750
At5g06140
At5g06370
At5g06570
At5g06690
At5g10450
At5g10540
At5g10960
At5g10860
At5g13240
At5g13570
At5g13710
At5g14120
At5g14170
At5g14390
At5g14430
At5g14240
At5g14410
At5g15290
At5g15330
At5g18110
At5g18590
At5g18650
At5g22290
At5g22920
At5g23050
At5g23340
At5g24490
At5g37260
At5g39590
At5g39660
At5g42080
At5g42200
At5g44020
At5g44250
At5g44340
At5g44920
At5g45360
At5g45500
At5g46180
At5g46410
At5g46840
At5g47240
At5g49360
At5g49640
At5g49650
At5g51970
At5g52920
At5g53160
At5g54080
At5g55700
At5g56100
At5g56140
At5g56750
At5g57660
At5g58090
At5g59420
At5g59780
At5g60460
At5g61590
At5g62860
At5g63860
At5g65430
At5g65960
At5g66160
At5g66030
At5g67380
At5g67480
At5g24690
At5g24800
At5g24890
At5g25350
At5g25280
At5g26734
At5g27920
At5g28050
At5g35100
At5g35360
At5g16110
At5g16150
At5g16880
At1g58180
At3g56880
At3g51840
At3g51880
At4g36730
At4g36900
At5g32450
At5g32440
At5g20250
At5g20350
At5g20520
At5g21170
At5g20710
At5g09440
At1g58032
At1g32170
At5g22000
At1g28330
At1g24996
At4g17030
At4g17170
At4g17800
At4g16520
At4g17730
At2g26430
>-1 -1 -1 -2 -1 -1
At3g21090
At1g75180
>-1 -1 -1 -2 -2 -1
At4g24050
At4g25580
>-2 -2 -1 -1 -1 -1
At2g36220
At1g64660
At4g37790
At4g38540
At5g07440
At5g16340
>-2 -1 -1 -1 -1 -1
At4g39660
At5g18170
>-1 -1 -1 -1 -2 -1
At1g14280
At3g16150
>-1 -2 -1 -1 -1 -1
At2g39980
At2g44130
At2g25900
At2g24260
At2g15890
At1g62480
At2g17880
At1g10140
At2g03890
At1g54100
At1g03090
At1g23870
At1g21680
At1g11260
At1g80160
At2g43400
At1g80440
At1g15670
At1g13260
At3g08860
At3g10740
At3g02550
At3g15630
At3g20340
At3g13460
At1g72060
At1g69490
At1g29760
At4g05070
At4g27450
At4g31290
At4g35770
At4g37530
At4g37870
At4g38470
At4g39675
At3g48360
At3g49790
At3g59350
At5g02020
At5g04040
At5g07010
At5g19120
At5g41080
At5g47180
At5g48110
At5g49700
At5g56870
At5g57655
At5g60680
At5g61600
At5g63190
At5g66250
At1g28260
At1g28230
At4g15530
At4g14040
At2g45210
>-1 -2 -2 -1 -1 -1
At2g20670
At3g26740
At3g47340
At5g18600
At5g42900
At5g47450
>-1 -1 -1 -1 -1 -2
At2g47700
At2g18050
At4g18510
At3g56190
At3g61790
At5g02100
At5g50320
At4g36670
At5g19330
>-1 -1 -2 -1 -1 -1
At1g08630
At3g05950
At3g22740
At4g32340
>0 0 0 0 0 0
At2g32910
At2g26780
At2g32760
At2g32730
At2g45590
At2g19130
At2g23080
At2g02570
At2g43940
At2g37590
At2g41460
At2g32460
At2g39170
At2g39380
At2g18950
At2g34640
At2g46000
At2g44820
At2g26130
At2g26930
At2g29990
At2g03010
At2g19950
At2g19710
At2g25920
At2g25790
At2g35460
At2g35510
At2g46020
At2g46090
At2g16970
At2g47850
At2g38770
At2g41350
At2g01410
At2g26970
At2g27680
At2g02230
At2g28070
At2g44980
At2g38050
At2g07734
At2g18600
At2g18590
At2g19470
At2g25670
At2g35736
At2g35720
At2g18030
At2g17930
At2g01220
At2g01330
At2g13100
At2g03400
At2g32170
At2g32040
At2g20000
At2g15860
At2g46560
At2g20810
At2g10950
At2g22640
At2g14050
At2g20310
At2g20280
At2g20240
At2g28360
At2g07715
At2g43040
At1g05030
At1g51270
At1g51390
At1g31050
At1g30970
At1g55460
At1g04080
At1g52150
At1g27190
At1g76940
At2g17410
At2g17480
At1g03530
At1g08590
At1g08750
At1g22870
At1g62200
At1g09900
At1g09870
At1g04550
At2g17790
At1g05360
At1g05230
At1g09480
At1g11870
At1g03250
At1g03350
At1g70360
At1g04230
At1g04120
At1g78790
At1g60390
At1g54770
At1g54830
At1g54610
At1g02260
At1g78930
At2g27910
At2g28520
At2g22420
At2g21070
At2g42670
At2g36240
At2g04360
At2g04305
At2g21520
At2g20580
At2g04740
At2g11890
At2g16260
At2g15400
At2g17030
At5g37350
At2g25010
At2g07687
At2g31830
At2g22260
At2g28650
At2g31530
At2g28710
At2g20550
At2g40200
At2g22120
At2g14120
At2g16570
At2g31450
At2g31370
At1g10510
At1g30600
At1g05540
At1g05520
At1g23890
At1g59820
At1g59760
At1g64890
At1g20960
At1g20900
At1g11660
At1g11600
At1g13920
At1g13940
At1g06450
At1g06670
At1g15410
At1g21700
At1g21790
At1g21690
At1g50350
At1g47500
At1g49260
At1g49510
At1g27630
At1g48370
At1g53760
At1g78010
At1g79940
At1g64600
At1g80790
At1g50440
At1g50660
At1g50430
At1g76140
At1g18490
At1g47290
At1g49930
At1g01970
At1g49670
At1g49710
At1g71800
At1g71710
At1g14530
At1g14270
At1g07640
At1g79710
At1g79720
At1g79730
At1g79810
At1g53050
At1g53120
At1g44960
At1g12830
At1g04860
At1g01220
At1g53640
At1g53590
At1g45160
At1g21570
At1g21380
At1g29220
At1g29040
At1g43850
At1g14610
At1g06210
At1g49040
At1g48090
At1g53230
At2g47330
At2g41700
At1g47240
At1g51590
At1g10910
At1g11100
At1g11090
At1g68185
At1g72310
At1g73970
At1g69310
At1g63900
At1g80480
At1g80350
At1g63670
At1g67600
At1g52880
At1g66370
At1g63260
At1g73250
At1g29940
At1g71310
At1g72740
At1g72750
At1g76760
At1g76390
At1g66260
At1g29690
At1g71140
At1g71170
At1g77640
At1g77470
At1g60890
At1g68920
At1g55320
At1g55300
At1g55280
At1g43020
At1g20560
At1g12270
At1g15710
At1g19100
At1g02330
At1g17760
At3g03740
At3g11520
At3g33530
At3g09180
At3g09090
At3g03560
At3g03570
At3g03590
At3g10210
At3g10330
At3g05410
At3g05520
At3g01360
At3g02300
At3g09370
At3g08950
At3g06480
At3g03210
At3g03090
At3g03050
At3g07160
At3g07170
At3g03970
At3g10730
At3g05760
At3g09700
At3g08780
At3g05990
At3g05970
At3g06760
At3g06060
At3g17310
At3g15430
At3g29130
At3g17920
At3g17970
At3g24590
At3g24506
At3g18110
At3g18165
At3g14720
At3g26090
At3g19340
At3g19460
At3g27580
At3g27560
At3g20720
At3g25560
At3g25580
At3g23160
At3g26730
At3g26990
At3g22980
At3g18380
At3g18520
At3g27340
At3g12680
At3g12730
At3g13226
At3g13320
At3g20320
At3g25710
At3g28140
At3g17430
At3g24180
At3g14910
At3g24350
At3g19650
At3g19740
At3g19640
At3g23900
At3g15150
At3g27930
At3g20970
At3g27180
At3g30340
At3g52190
At1g33270
At1g33330
At1g31470
At1g31600
At1g75210
At3g10960
At1g50710
At1g66670
At1g66750
At1g76850
At3g12170
At3g12200
At3g12280
At3g12380
At1g55150
At1g16970
At1g18150
At1g22040
At1g17930
At1g17970
At2g30330
At4g10180
At1g16750
At1g25390
At4g01290
At4g02030
At4g02150
At4g02560
At4g02990
At4g03240
At4g03180
At4g04670
At4g05090
At4g05410
At4g05530
At4g07990
At4g08180
At4g08220
At4g08960
At4g09490
At4g09710
At4g10090
At4g10890
At4g11560
At4g11640
At4g11670
At4g12640
At4g12910
At4g13260
At4g18160
At4g18300
At4g18590
At4g19150
At4g19490
At4g20400
At4g22070
At4g22340
At4g22960
At4g24260
At4g24270
At4g24490
At4g24210
At4g24730
At4g24560
At4g25710
At4g26100
At4g26300
At4g26640
At4g26980
At4g27040
At4g27840
At4g28100
At4g28200
At4g28470
At4g28570
At4g28990
At4g29490
At4g29660
At4g30080
At4g30850
At4g30890
At4g31150
At4g31710
At4g31750
At4g32120
At4g32160
At4g32270
At4g32560
At4g32640
At4g32830
At4g33100
At4g33190
At4g34220
At4g34110
At4g34500
At4g34540
At4g35190
At4g35300
At4g38270
At4g38530
At4g38900
At4g39270
At4g39240
At4g39820
At3g43700
At3g44070
At3g44490
At3g44530
At3g44740
At3g46100
At3g46820
At3g47640
At3g48040
At3g48500
At3g48620
At3g49560
At3g50430
At3g51050
At3g51100
At3g51090
At3g51460
At3g51520
At3g52450
At3g52760
At3g52610
At3g53090
At3g53160
At3g55080
At3g55390
At3g55480
At3g55640
At3g56230
At3g56110
At3g56510
At3g57690
At3g57810
At3g58140
At3g58600
At3g58570
At3g58510
At3g58830
At3g59640
At3g60240
At3g60680
At3g60800
At3g60840
At3g61480
At3g61530
At3g61800
At3g61970
At3g62620
At3g62800
At3g62970
At3g63150
At3g63290
At5g01060
At5g02620
At5g02850
At5g03970
At5g05820
At5g06460
At5g06630
At5g06720
At5g06770
At5g07270
At5g07710
At5g07940
At5g08170
At5g09670
At5g09860
At5g10270
At5g10630
At5g10550
At5g10780
At5g10790
At5g10930
At5g11500
At5g13410
At5g13470
At5g13640
At5g14210
At5g14250
At5g16310
At5g17710
At5g18190
At5g18760
At5g18780
At5g18830
At5g19030
At5g19070
At5g22280
At5g22840
At5g23170
At5g24360
At5g24610
At5g35700
At5g38820
At5g39250
At5g39360
At5g39500
At5g39570
At5g39785
At5g40200
At5g40710
At5g41100
At5g41060
At5g42320
At5g42470
At5g42480
At5g42670
At5g43040
At5g43680
At5g43720
At5g44240
At5g44680
At5g45170
At5g46620
At5g46750
At5g47230
At5g47940
At5g48410
At5g49580
At5g49510
At5g50630
At5g50860
At5g51710
At5g51980
At5g52180
At5g52210
At5g52240
At5g52380
At5g52370
At5g52590
At5g53430
At5g53850
At5g54110
At5g55060
At5g55260
At5g55130
At5g55380
At5g56460
At5g57300
At5g57740
At5g58410
At5g58440
At5g58450
At5g58570
At5g59350
At5g60230
At5g60550
At5g61360
At5g62640
At5g63530
At5g63930
At5g64010
At5g64420
At5g64560
At5g65000
At5g64830
At5g64813
At5g65620
At5g65710
At5g65830
At5g66950
At5g67270
At5g67290
At5g67630
At5g25520
At5g26010
At5g27220
At5g27600
At5g30145
At5g33300
At5g35180
At1g48900
At1g31650
At5g14880
At5g15570
At5g15930
At5g16100
At5g16990
At5g17020
At1g16570
At3g56840
At3g51850
At3g51780
At4g37130
At4g36810
At4g37120
At5g32470
At5g20840
At5g19960
At5g20120
At5g08400
At5g08420
At5g20680
At5g09300
At5g13480
At1g57870
At1g27850
At1g30220
At1g30300
At5g04270
At5g04330
At1g28220
At1g25350
At4g14310
At4g14380
At4g14790
At4g15520
At4g15950
At4g16250
At4g16440
At4g17110
At4g14600
At4g14000
At4g16845
At4g15470
At4g16510
At4g25550
At4g25540
At1g67680
At2g47550
At2g45240
At2g39725
rpoB
nad6
nad3
At1g24040
At1g53770
At1g07960
At3g03040
>-1 0 -1 -1 -1 -1
At2g45720
At2g45530
At3g06860
At4g12040
At3g53500
At1g24793
At2g30500
At2g34600
At1g06870
At5g58375
>-1 1 -1 -1 0 -1
At2g30550
At1g55920
>0 0 0 -1 -1 -1
At2g41200
At2g26060
>0 -1 0 0 -1 0
At1g31420
At5g47780
At5g20280
At2g47940
At5g01075
At5g05480
At5g07580
>0 -1 0 -1 -1 0
At2g40760
>1 0 1 0 0 0
At2g19620
>0 -1 0 0 0 -1
At2g17975
>-1 -1 -1 -1 -1 0
At2g01190
At2g25430
At2g42810
At4g33210
At5g43830
At5g62010
At5g24700
At4g16143
At1g02100
>-1 1 -1 -1 1 -1
At1g09070
At3g56400
>1 0 1 1 0 1
At1g04640
At3g27850
At1g50900
At5g57170
At5g64290
>0 -1 0 0 0 0
At1g12020
At1g49890
At3g13222
At3g58790
At5g55030
At5g08370
>0 0 0 0 0 -1
At1g54110
At1g55090
At4g30480
At5g40580
>0 -1 -1 0 -1 0
At1g14900
>-1 -1 0 -1 -1 -1
At1g35612
At5g10460
>0 0 1 0 0 0
At2g47260
>0 0 0 0 1 0
At1g69790
>0 1 0 0 0 0
At1g69250
At5g18420
>-1 -1 -1 0 -1 -1
At1g78170
>0 0 0 1 0 1
At3g08680
>0 1 0 0 1 0
At4g16760
At1g66090
At5g17380
At5g51740
At5g59730
>-1 -1 -1 0 -1 0
At4g00400
>0 0 0 0 -1 0
At4g00238
At3g45850
At3g57080
At5g14450
At5g58600
At1g26160
>-1 -1 0 -1 -1 0
At4g24240
At5g16620
>-1 0 -1 -1 0 -1
At5g24270
At4g33540
At5g27420
At4g17230
At5g12480
>2 1 1 1 0 1
At3g63410
>0 -1 1 0 -1 1
At5g22340
>-1 0 0 -1 0 0
At5g62810
At5g64610
