# Supplementary material for: An integrated genetic, genomic and systems approach defines gene networks regulated by the interaction of light and carbon signaling pathways in Arabidopsis
Source: BMC Syst Biol. 2008 Apr 4;2:31. doi: 10.1186/1752-0509-2-31 (PMC2335094; doi:10.1186/1752-0509-2-31)
Supplement: Additional file 3 — Patterns of L/C misregulation in cli186. Table showing patterns of misregulation observed among the 216 misregulated genes in cli186. [file 1752-0509-2-31-S3.xls]

## Sheet: Sheet1
	Table of patterns of misregulation observed among the 216 misregulated genes in cli186.
		Patterns
		Wild-type | cli186		Total
	Mis-Regulation in:	L LC C | L LC C	# gene	#gene	%
	C	1 1 2 1 1 1	6
	C	-1 -1 -1 -1 -1 -2	9
	C	-1 -1 -2 -1 -1 -1	4		16.6667
	C	-1 -1 -1 -1 -1 0	9
	C	0 0 0 0 0 -1	4	36
	C	0 -1 -1 0 -1 0	1
	C	-1 -1 0 -1 -1 -1	2
	C	0 0 1 0 0 0	1
	L	2 1 1 1 1 1	22
	L	1 1 1 2 1 1	3
	L	-1 -1 -1 -2 -1 -1	2	31	14.3519
	L	-2 -1 -1 -1 -1 -1	2
	L	0 -1 0 -1 -1 0	1
	L	-1 -1 -1 0 -1 -1	1
	LC	1 2 1 1 1 1	4
	LC	0 0 0 0 1 0	1
	LC	0 -1 0 0 0 0	6
	LC	-1 -1 -1 -1 -2 -1	2	91	42.1296
	LC	-1 0 -1 -1 -1 -1	10
	LC	-1 1 -1 -1 0 -1	2
	LC	-1 -2 -1 -1 -1 -1	58
	LC	0 1 0 0 0 0	2
	LC	0 0 0 0 -1 0	6
	L_LC	2 2 1 1 1 1	32
	L_LC	-1 -1 -1 -2 -2 -1	2	41	18.9815
	L_LC	2 1 1 1 0 1	1
	L_LC	-2 -2 -1 -1 -1 -1	6
	L_LC_C	2 2 2 1 1 1	4
	L_LC_C	0 0 0 -1 -1 -1	2	7	3.24074
	L_LC_C	1 1 1 2 2 2	1
	LC_C	0 -1 0 0 0 -1	1	7	3.24074
	LC_C	-1 -2 -2 -1 -1 -1	6
	L_C	0 0 0 1 0 1	1
	L_C	1 0 1 0 0 0	1	3	1.38889
	L_C	-1 -1 -1 0 -1 0	1
			216	216
