# Supplementary material for: An integrated genetic, genomic and systems approach defines gene networks regulated by the interaction of light and carbon signaling pathways in Arabidopsis
Source: BMC Syst Biol. 2008 Apr 4;2:31. doi: 10.1186/1752-0509-2-31 (PMC2335094; doi:10.1186/1752-0509-2-31)
Supplement: Additional file 4 — ANOVA analysis. Lists of regulated and misregulated genes as determined via 3-way ANOVA analysis. [file 1752-0509-2-31-S4.xls]

## Sheet: Intersect_Reg (924)
>Intersection: 966reg/Reg_3WAY
At3g56490	zinc-binding protein
At1g76590	zinc-binding family protein
At1g32700	zinc-binding family protein
At3g53500	zinc knuckle (CCHC-type) family protein
At1g05890	zinc finger protein-related
At2g17975	zinc finger (Ran-binding) family protein
At3g60530	zinc finger (GATA type) family protein
At4g22750	zinc finger (DHHC type) family protein
At4g29190	zinc finger (CCCH-type) family protein
At2g19810	zinc finger (CCCH-type) family protein
At2g02160	zinc finger (CCCH-type) family protein
At5g42200	zinc finger (C3HC4-type RING finger) family protein
At5g27420	zinc finger (C3HC4-type RING finger) family protein
At5g22920	zinc finger (C3HC4-type RING finger) family protein
At5g22000	zinc finger (C3HC4-type RING finger) family protein
At5g18650	zinc finger (C3HC4-type RING finger) family protein
At3g02340	zinc finger (C3HC4-type RING finger) family protein
At2g22680	zinc finger (C3HC4-type RING finger) family protein
At2g04240	zinc finger (C3HC4-type RING finger) family protein
At1g76410	zinc finger (C3HC4-type RING finger) family protein
At2g47700	zinc finger (C3HC4-type RING finger) family protein
At5g16470	zinc finger (C2H2 type) family protein
At4g31420	zinc finger (C2H2 type) family protein
At5g57660	zinc finger (B-box type) family protein
At4g39070	zinc finger (B-box type) family protein
At1g75540	zinc finger (B-box type) family protein
At4g12040	zinc finger (AN1-like) family protein
At2g36320	zinc finger (AN1-like) family protein
At5g49650	xylulose kinase
At5g57655	xylose isomerase family protein
At4g37800	xyloglucan:xyloglucosyl transferase
At2g36870	xyloglucan:xyloglucosyl transferase
At1g32170	xyloglucan endotransglycosylase-related protein (XTR4)
At1g75660	XRN3 (XRN3) mRNA
At4g28240	wound-responsive protein-related
At1g36070	WD-40 repeat family protein
At5g20520	WAV2 mRNA for Bem46-like protein
At3g56880	VQ motif-containing protein
At1g43700	VirE2-interacting protein VIP1 mRNA
At3g57410	villin 3 (VLN3) mRNA
At2g41740	villin 2 (VLN2) mRNA
At5g16880	VHS domain-containing protein / GAT domain-containing protein
At5g47180	vesicle-associated membrane family protein / VAMP family protein
At4g21450	vesicle-associated membrane family protein / VAMP family protein
At3g52850	vacuolar sorting receptor homolog
At4g20110	vacuolar sorting receptor
At1g62480	vacuolar calcium-binding protein-related
At1g76030	vacuolar ATP synthase subunit B / V-ATPase B subunit / vacuolar proton pump B subunit / V-ATPase 57 kDa subunit
At5g63860	UV-B-specific signaling component that orchestrates expression of a range of genes with vital UV-protective functions
At5g17310	UTP--glucose-1-phosphate uridylyltransferase
At1g55810	uracil phosphoribosyltransferase
At1g11360	universal stress protein (USP) family protein
At3g07020	UDP-glucose:sterol glucosyltransferase (UGT80A2)
At5g49690	UDP-glucoronosyl/UDP-glucosyl transferase family protein
At3g46690	UDP-glucoronosyl/UDP-glucosyl transferase family protein
At4g39910	ubiquitin-specific protease (AtUBP3) mRNA
At3g52560	ubiquitin-conjugating enzyme family protein
At1g63800	ubiquitin-conjugating enzyme 5 (UBC5)
At4g24690	ubiquitin-associated (UBA)/TS-N domain-containing protein / octicosapeptide/Phox/Bemp1 (PB1) domain-containing protein
At5g12120	ubiquitin-associated (UBA)/TS-N domain-containing protein
At3g02540	ubiquitin family protein
At1g14400	ubiquitin carrier protein (UBC1) mRNA
At5g05370	ubiquinol-cytochrome C reductase complex ubiquinone-binding protein
At1g27650	U2 snRNP auxiliary factor small subunit
At3g16857	two-component responsive regulator family protein / response regulator family protein
At3g12400	tumour susceptibility gene 101 (TSG101) family protein
At4g20850	Tripeptidyl Peptidase II
At1g33240	trihelix DNA-binding protein
At1g79360	transporter-related
At4g30690	translation initiation factor 3 (IF-3) family protein
At2g34590	transketolase family protein
At5g41040	transferase family protein
At2g39980	transferase family protein
At3g26740	transcripts are differentially regulated at the level of mRNA stability at different times of day controlled by the circadian clock
At4g16420	transcriptional adaptor (ADA2b)
At1g10200	transcription factor LIM
At1g12230	transaldolase
At5g47450	Tonoplast intrinsic protein
At5g44920	Toll-Interleukin-Resistance (TIR) domain-containing protein
At1g77090	thylakoid lumenal 29
At1g54780	thylakoid lumen 18
At4g29840	threonine synthase
At3g07650	This gene belongs to the CO (CONSTANS) gene family
At1g76080	thioredoxin family protein
At1g07700	thioredoxin family protein
At3g02730	thioredoxin
At1g79750	The malic enzyme (EC 1
At5g48110	terpene synthase/cyclase family protein
At3g47620	TCP family transcription factor
At1g69690	TCP family transcription factor
At5g67480	TAZ zinc finger family protein / BTB/POZ domain-containing protein
At5g14170	SWIB complex BAF60b domain-containing protein
At4g34290	SWIB complex BAF60b domain-containing protein
At1g18260	suppressor of lin-12-like protein-related / sel-1 protein-related
At5g07010	sulfotransferase family protein
At1g73220	sugar transporter family protein
At1g77210	sugar transporter
At5g20280	sucrose-phosphate synthase
At4g26620	sucrase-related
At4g25580	stress-responsive protein-related
At1g09070	SRC2 specifically binds the peptide PIEPPPHH
At1g02840	SR1 is a plant homologue of the human general/alternative splicing factor SF2/ASF
At3g60030	squamosa promoter-binding protein-like 12 (SPL12)
At5g15330	SPX (SYG1/Pho81/XPR1) domain-containing protein
At1g03140	splicing factor Prp18 family protein
At3g48360	speckle-type POZ protein-related
At1g17100	SOUL heme-binding family protein
At5g51970	sorbitol dehydrogenase
At5g13710	SMT1 controls the level of cholesterol in plants
At1g63780	Small nucleolar ribonucleoprotein protein involved in ribosomal RNA processing
At1g34370	similar to zinc finger (C2H2 type) family protein [Arabidopsis thaliana] (TAIR:At5g22890
At2g28200	similar to zinc finger (C2H2 type) family protein [Arabidopsis thaliana] (TAIR:At5g04390
At4g32760	similar to VHS domain-containing protein / GAT domain-containing protein [Arabidopsis thaliana] (TAIR:At3g08790
At2g26060	similar to transducin family protein / WD-40 repeat family protein [Arabidopsis thaliana] (TAIR:At4g32990
At3g01340	similar to transducin family protein / WD-40 repeat family protein [Arabidopsis thaliana] (TAIR:At2g30050
At2g33340	similar to transducin family protein / WD-40 repeat family protein [Arabidopsis thaliana] (TAIR:At1g04510
At1g08630	similar to threonine aldolase family protein [Arabidopsis thaliana] (TAIR:At3g04520
At5g06690	similar to thioredoxin family protein [Arabidopsis thaliana] (TAIR:At5g04260
At3g20660	similar to sugar transporter family protein [Arabidopsis thaliana] (TAIR:At1g73220
At3g59350	similar to serine/threonine protein kinase
At1g06700	similar to serine/threonine protein kinase
At2g21540	similar to SEC14 cytosolic factor
At1g32790	similar to RNA-binding protein
At4g00830	similar to RNA recognition motif (RRM)-containing protein [Arabidopsis thaliana] (TAIR:At3g52660
At1g77180	similar to RNA recognition motif (RRM)-containing protein [Arabidopsis thaliana] (TAIR:At2g16940
At4g15530	similar to pyruvate
At4g33550	similar to protease inhibitor/seed storage/lipid transfer protein (LTP) family protein [Arabidopsis thaliana] (TAIR:At4g30880
At2g39470	similar to photosystem II reaction center PsbP family protein [Arabidopsis thaliana] (TAIR:At3g55330
At4g37870	similar to phosphoenolpyruvate carboxykinase (ATP)
At3g60260	similar to phagocytosis and cell motility protein ELMO1-related [Arabidopsis thaliana] (TAIR:At2g44770
At5g35100	similar to peptidyl-prolyl cis-trans isomerase cyclophilin-type family protein [Arabidopsis thaliana] (TAIR:At1g74070
At4g21280	similar to oxygen-evolving enhancer protein 3
At3g26510	similar to octicosapeptide/Phox/Bem1p (PB1) domain-containing protein [Arabidopsis thaliana] (TAIR:At1g70640
At4g28040	similar to nodulin MtN21 family protein [Arabidopsis thaliana] (TAIR:At4g30420
At1g78570	similar to NAD-dependent epimerase/dehydratase family protein [Arabidopsis thaliana] (TAIR:At3g14790
At4g24800	similar to MA3 domain-containing protein [Arabidopsis thaliana] (TAIR:At5g63190
At3g55770	similar to LIM domain-containing protein [Arabidopsis thaliana] (TAIR:At2g39900
At1g15380	similar to lactoylglutathione lyase family protein / glyoxalase I family protein [Arabidopsis thaliana] (TAIR:At1g80160
At1g08110	similar to lactoylglutathione lyase
At1g32130	similar to IWS1 C-terminus family protein [Arabidopsis thaliana] (TAIR:At4g19000
At2g22660	similar to glycine-rich protein [Arabidopsis thaliana] (TAIR:At4g37900
At1g18700	similar to galactosyl transferase GMA12/MNN10 family protein [Arabidopsis thaliana] (TAIR:At1g18690
At2g21330	similar to fructose-bisphosphate aldolase
At2g18280	similar to F-box family protein / tubby family protein [Arabidopsis thaliana] (TAIR:At1g47270
At3g01310	similar to expressed protein [Arabidopsis thaliana] (TAIR:At5g15070
At2g36410	similar to expressed protein [Arabidopsis thaliana] (TAIR:At3g52920
At1g48450	similar to expressed protein [Arabidopsis thaliana] (TAIR:At3g17800
At4g00355	similar to expressed protein [Arabidopsis thaliana] (TAIR:At2g45980
At3g13460	similar to expressed protein [Arabidopsis thaliana] (TAIR:At1g55500
At5g59730	similar to exocyst subunit EXO70 family protein [Arabidopsis thaliana] (TAIR:At2g28650
At4g20260	similar to DREPP plasma membrane polypeptide-related [Arabidopsis thaliana] (TAIR:At5g44610
At5g28050	similar to cytidine/deoxycytidylate deaminase family protein [Arabidopsis thaliana] (TAIR:At3g05300
At4g39090	Similar to cysteine proteinases
At1g16810	similar to CGI-144-like protein [Lycopersicon esculentum] (GB:CAC81814
At1g58180	similar to carbonic anhydrase family protein / carbonate dehydratase family protein [Arabidopsis thaliana] (TAIR:At4g33580
At3g01500	similar to carbonic anhydrase 2 / carbonate dehydratase 2 (CA2) (CA18) [Arabidopsis thaliana] (TAIR:At5g14740
At3g20290	similar to calcium-binding EF hand family protein [Arabidopsis thaliana] (TAIR:At4g05520
At1g50570	similar to C2 domain-containing protein [Arabidopsis thaliana] (TAIR:At5g55530
At2g30600	similar to BTB/POZ domain-containing protein [Arabidopsis thaliana] (TAIR:At2g46260
At1g10070	similar to branched-chain amino acid aminotransferase 5 / branched-chain amino acid transaminase 5 (BCAT5) [Arabidopsis thaliana] (TAIR:At5g65780
At5g20710	similar to beta-galactosidase
At1g35580	similar to beta-fructofuranosidase
At5g55700	similar to beta-amylase (CT-BMY) / 1
At3g19860	similar to basic helix-loop-helix (bHLH) family protein [Arabidopsis thaliana] (TAIR:At4g36060
At2g45720	similar to armadillo/beta-catenin repeat family protein [Arabidopsis thaliana] (TAIR:At1g01830
At3g56190	similar to alpha-soluble NSF attachment protein 1 / alpha-SNAP1 (ASNAP1) [Arabidopsis thaliana] (TAIR:At3g56450
At5g08370	similar to alpha-galactosidase
At1g76990	similar to ACT domain containing protein (ACR4) [Arabidopsis thaliana] (TAIR:At1g69040
At5g21170	similar to 5'-AMP-activated protein kinase beta-2 subunit
At5g59540	similar to 2-oxoglutarate-dependent dioxygenase
At1g06870	signal peptidase
At3g03330	short-chain dehydrogenase/reductase (SDR) family protein
At4g24050	short-chain dehydrogenase/reductase (SDR) family protein
At3g51840	short-chain acyl-CoA oxidase
At4g00720	shaggy-related protein kinase theta / ASK-theta (ASK8)
At1g30070	SGS domain-containing protein
At3g61790	seven in absentia (SINA) family protein
At4g27880	seven in absentia (SINA) family protein
At5g66880	serine/threonine protein kinase
At2g42810	Serine/threonine phosphatase that is alternately spliced and is an integral membrane protein localized to the ER and nuclear envelope
At5g25280	serine-rich protein-related
At5g11090	serine-rich protein-related
At1g53885	senescence-associated protein-related
At4g17670	senescence-associated protein-related
At4g35770	senescence-associated gene that is strongly induced by phosphate starvation
At1g61250	secretory carrier membrane protein (SC3) mRNA
At5g60460	sec61beta family protein
At2g45070	Sec61 Beta Subunit
At4g17230	scarecrow-like transcription factor 13 (SCL13)
At3g51730	saposin B domain-containing protein
At5g17170	rubredoxin family protein
At2g39730	Rubisco activase
At4g27000	RNA-binding protein 45 (RBP45)
At1g11650	RNA-binding protein 45 (RBP45)
At4g10610	RNA recognition motif-type RNA-binding protein (RBP37)
At5g46840	RNA recognition motif (RRM)-containing protein
At5g32450	RNA recognition motif (RRM)-containing protein
At1g29400	RNA recognition motif (RRM)-containing protein
At5g13010	RNA helicase
At5g59950	RNA and export factor-binding protein
At4g03510	RMA1 encodes a novel 28 kDa protein with a RING finger motif and a C-terminal membrane-anchoring domain that is involved in the secretory pathway
At5g20160	ribosomal protein L7Ae/L30e/S12e/Gadd45 family protein
At2g43030	ribosomal protein L3 family protein
At3g04790	ribose 5-phosphate isomerase-related
At2g22450	riboflavin biosynthesis protein
At2g40760	rhodanese-like domain-containing protein
At4g35750	Rho-GTPase-activating protein-related
At3g07880	Rho GDP-dissociation inhibitor family protein
At5g66160	ReMembR-H2 protein JR700 mRNA
At5g47080	Regulatory subunit beta of casein kinase II
At3g60250	Regulatory (beta) subunit of the protein kinase CK2
At1g20340	recombination and DNA-damage resistance protein (DRT112)
At1g66150	receptor-like transmembrane kinase I (TMK1)
At5g65270	Ras-related GTP-binding family protein
At2g30060	Ran-binding protein 1b (RanBP1b)
At5g50320	radical SAM domain-containing protein / GCN5-related N-acetyltransferase (GNAT) family protein
At4g17170	Rab2-like GTP-binding protein (RAB2)
At5g52920	pyruvate kinase
At3g22960	pyruvate kinase
At1g59900	pyruvate dehydrogenase E1 component alpha subunit
At1g01090	pyruvate dehydrogenase E1 alpha subunit
At5g17380	pyruvate decarboxylase family protein
At1g27980	pyridoxal-dependent decarboxylase family protein
At5g59780	putative transcription factor (MYB59) mRNA
At4g00860	putative pathogenesis-related protein whose transcript level is induced in response to ozone and pathogenic Pseudomonas strains
At2g25900	putative Cys3His zinc finger protein (ATCTH) mRNA
At3g20250	pumilio/Puf RNA-binding domain-containing protein
At1g19150	PSI type II chlorophyll a/b-binding protein (Lhca2*1) mRNA
At1g52190	proton-dependent oligopeptide transport (POT) family protein
At1g59830	protein phosphatase mRNA
At3g51370	protein phosphatase 2C
At3g50500	protein kinase mRNA
At4g29380	protein kinase family protein / WD-40 repeat family protein
At3g58640	protein kinase family protein
At3g53030	protein kinase family protein
At3g51550	protein kinase family protein
At3g13670	protein kinase family protein
At1g70530	protein kinase family protein
At1g20650	protein kinase family protein
At4g38470	protein kinase family protein
At4g01330	protein kinase family protein
At2g02800	protein kinase (APK2b)
At3g17850	protein kinase
At1g61590	protein kinase
At1g71980	protease-associated zinc finger (C3HC4-type RING finger) family protein
At1g63690	protease-associated (PA) domain-containing protein
At5g48490	protease inhibitor/seed storage/lipid transfer protein (LTP) family protein
At3g22600	protease inhibitor/seed storage/lipid transfer protein (LTP) family protein
At3g22570	protease inhibitor/seed storage/lipid transfer protein (LTP) family protein
At2g48130	protease inhibitor/seed storage/lipid transfer protein (LTP) family protein
At1g18280	protease inhibitor/seed storage/lipid transfer protein (LTP) family protein
At2g38870	protease inhibitor
At5g07020	proline-rich family protein
At5g22630	prephenate dehydratase family protein
At3g44720	prephenate dehydratase family protein
At3g13720	prenylated rab acceptor (PRA1) family protein
At2g38360	prenylated rab acceptor (PRA1) family protein
At5g37370	pre-mRNA splicing factor PRP38 family protein (SRL1)
At1g60170	pre-mRNA processing ribonucleoprotein binding region-containing protein
At3g61600	POZ/BTB containing-protein AtPOB1 mRNA
At1g68590	plastid-specific 30S ribosomal protein 3
At2g16850	plasma membrane intrinsic protein
At5g06140	phox (PX) domain-containing protein
At2g34430	Photosystem II type I chlorophyll a/b-binding protein
At4g28660	photosystem II reaction centre W (PsbW) family protein
At2g30570	photosystem II reaction center W (PsbW) protein-related
At3g21055	photosystem II 5 kD protein
At1g52230	photosystem I reaction center subunit VI
At1g55670	photosystem I reaction center subunit V
At1g30380	photosystem I reaction center subunit psaK
At4g02770	photosystem I reaction center subunit II
At4g00400	phospholipid/glycerol acyltransferase family protein
At3g15730	phospholipase D alpha 1 mRNA
At4g25970	phosphatidylserine decarboxylase 2 (PSD2)
At1g26270	phosphatidylinositol 3- and 4-kinase family protein
At1g13640	phosphatidylinositol 3- and 4-kinase family protein
At2g03890	phosphatidylinositol 3- and 4-kinase family protein
At3g15820	phosphatidic acid phosphatase-related / PAP2-related
At5g09440	phosphate-responsive protein
At3g42790	PHD finger family protein
At1g14510	PHD finger family protein
At1g01820	peroxisomal biogenesis factor 11 family protein / PEX11 family protein
At3g26060	peroxiredoxin Q
At5g64110	peroxidase
At4g37530	peroxidase
At5g64120	peroxidase
At1g68850	peroxidase
At5g51740	peptidase M48 family protein
At5g10540	peptidase M3 family protein / thimet oligopeptidase family protein
At4g20070	peptidase M20/M25/M40 family protein
At1g29090	peptidase C1A papain family protein
At5g04040	patatin-related
At5g13930	Participates in the biosynthesis pathway of all flavonoids
At3g60340	palmitoyl protein thioesterase family protein
At2g46820	P subunit of Photosystem I
At5g59420	oxysterol-binding family protein
At5g02100	oxysterol-binding family protein
At5g64290	oxoglutarate/malate translocator
At4g16330	oxidoreductase
At5g46180	ornithine delta-aminotransferase
At3g27380	One of three isoforms of the iron-sulfur component of the succinate dehydrogenase complex
At3g14100	oligouridylate-binding protein
At5g64410	oligopeptide transporter
At1g62390	octicosapeptide/Phox/Bem1p (PB1) domain-containing protein / tetratricopeptide repeat (TPR)-containing protein
At4g05150	octicosapeptide/Phox/Bem1p (PB1) domain-containing protein
At2g01190	octicosapeptide/Phox/Bem1p (PB1) domain-containing protein
At2g45620	nucleotidyltransferase family protein
At2g02970	nucleoside phosphatase family protein / GDA1/CD39 family protein
At2g41620	nucleoporin interacting component family protein
At4g16830	nuclear RNA-binding protein (RGGA)
At1g72150	novel cell-plate-associated protein that is related in sequence to proteins involved in membrane trafficking in other eukaryotes
At5g18110	novel cap-binding protein (nCBP)
At4g15920	nodulin MtN3 family protein
At4g08300	nodulin MtN21 family protein
At5g22290	no apical meristem (NAM) family protein
At5g46410	NLI interacting factor (NIF) family protein
At3g05900	neurofilament protein-related
At5g56750	Ndr family protein
At2g19620	Ndr family protein
At5g06370	NC domain-containing protein
At3g53200	myb family transcription factor (MYB27)
At5g37260	myb family transcription factor
At1g74840	myb family transcription factor
At5g47240	MutT/nudix family protein
At5g13570	MutT/nudix family protein
At1g06570	Mutation of the PDS1 locus disrupts the activity of p-hydroxyphenylpyruvate dioxygenase (HPPDase)
At4g28750	mutant has Decreased effective quantum yield of photosystem II
At5g62810	mutant has a defect in the intracellular transport of thiolase from the cytosol to glyoxysomes (formerly known as ped2)
At3g63140	mRNA-binding protein
At1g13260	mRNA for RAV1
At1g03630	mRNA for NADPH:protochlorophyllide oxidoreductase
At2g18170	mRNA for MAP kinase
At3g23490	mRNA for cyanase
At3g63260	mRNA for ATMRK1
At1g10210	mRNA for ATMPK1
At4g38540	monooxygenase
At2g37410	Mitochondrial inner membrane translocase
At2g14170	methylmalonate-semialdehyde dehydrogenase
At4g04830	methionine sulfoxide reductase domain-containing protein / SeIR domain-containing protein
At3g15353	metallothionein
At4g33540	metallo-beta-lactamase family protein
At1g26160	metal-dependent phosphohydrolase HD domain-containing protein
At1g04300	meprin and TRAF homology domain-containing protein / MATH domain-containing protein
At5g58060	member of YKT6 Gene Family
At3g56400	member of WRKY Transcription Factor
At4g01250	member of WRKY Transcription Factor
At2g47260	member of WRKY Transcription Factor
At4g17730	member of SYP2 Gene Family
At3g17440	member of NPSN Gene Family
At1g69490	Member of NAC gene family
At1g09770	member of MYB3R- and R2R3- type MYB- encoding genes
At3g62700	member of MRP subfamily
At2g36900	member of Membrin Gene Family
At2g01450	member of MAP Kinase
At3g54540	member of GCN subfamily
At3g45970	member of EXPANSIN-LIKE
At3g03470	member of CYP89A
At4g37410	member of CYP81F
At3g27170	member of Anion channel protein family
At1g69530	Member of Alpha-Expansin Gene Family
At4g36730	member of a gene family encoding basic leucine zipper proteins (GBFs) which bind the G-box
At3g23805	Member of a diversely expressed predicted peptide family showing sequence similarity to tobacco Rapid Alkalinization Factor (RALF)
At5g65430	member of 14-3-3 proteins
At2g42890	MEI2 (MEI2) mRNA
At1g03090	MCCA is the biotinylated subunit of the dimer MCCase
At4g34030	MCC-B is involved in leucine degradation in mitochondria
At4g36670	mannitol transporter
At4g23680	major latex protein-related / MLP-related
At3g26450	major latex protein-related / MLP-related
At5g57170	macrophage migration inhibitory factor family protein / MIF family protein
At5g63190	MA3 domain-containing protein
At2g42430	LOB-domain protein gene LBD16
At3g02550	LOB domain protein 41 / lateral organ boundaries domain protein 41 (LBD41)
At1g04640	Lipoyltransferase
At4g39730	lipid-associated family protein
At5g18640	lipase class 3 family protein
At2g30550	lipase class 3 family protein
At1g01780	LIM domain-containing protein
At1g09570	Light-labile cytoplasmic red/far-red light photoreceptor involved in the regulation of photomorphogenesis
At1g15820	Lhcb6 protein (Lhcb6) mRNA
At3g27690	Lhcb2 protein (Lhcb2:4) mRNA
At1g31420	leucine-rich repeat transmembrane protein kinase
At3g23750	leucine-rich repeat family protein / protein kinase family protein
At4g35470	leucine-rich repeat family protein
At1g15740	leucine-rich repeat family protein
At2g17440	leucine-rich repeat family protein
At1g02100	leucine carboxyl methyltransferase family protein
At1g79340	latex-abundant protein
At1g80160	lactoylglutathione lyase family protein / glyoxalase I family protein
At1g67280	lactoylglutathione lyase
At3g16150	L-asparaginase
At3g45850	kinesin motor protein-related
At4g10840	kinesin light chain-related
At5g66250	kinectin-related
At3g27260	Kinase like protein with similarity to yeast BDF1 and human RING3 protein
At2g30500	kinase interacting family protein
At5g56140	KH domain-containing protein
At1g18270	ketose-bisphosphate aldolase class-II family protein
At5g18590	kelch repeat-containing protein
At1g80440	kelch repeat-containing F-box family protein
At1g15670	kelch repeat-containing F-box family protein
At2g44130	kelch repeat-containing F-box family protein
At1g67480	kelch repeat-containing F-box family protein
At1g19540	isoflavone reductase
At3g21720	isocitrate lyase
At4g33150	is a splice variant of the LKR/SDH locus
At2g05620	Involved in electron flow in Photosystem I
At1g14890	invertase/pectin methylesterase inhibitor family protein
At1g19110	inter-alpha-trypsin inhibitor heavy chain-related
At1g75220	integral membrane protein
At5g15290	integral membrane family protein
At4g16143	importin alpha-2
At1g37130	Identified as a mutant resistant to chlorate
At5g27760	hypoxia-responsive family protein
At5g65660	hydroxyproline-rich glycoprotein family protein
At5g09520	hydroxyproline-rich glycoprotein family protein
At5g09480	hydroxyproline-rich glycoprotein family protein
At3g22440	hydroxyproline-rich glycoprotein family protein
At3g14010	hydroxyproline-rich glycoprotein family protein
At4g25620	hydroxyproline-rich glycoprotein family protein
At4g14900	hydroxyproline-rich glycoprotein family protein
At4g36610	hydrolase
At4g10030	hydrolase
At2g36290	hydrolase
At3g54860	Homologous to yeast VPS33
At5g54080	homogentisate 1
At3g22740	homocysteine S-methyltransferase (HMT3) mRNA
At4g40030	histone H3
At1g52740	histone H2A
At1g51060	histone H2A
At2g18050	histone H1-3 (His1-3) mRNA
At2g30620	histone H1
At5g64610	histone acetyltransferase
At1g14900	high-mobility-group protein / HMG-I/Y protein
At5g16150	hexose transporter
At4g35060	heavy-metal-associated domain-containing protein / copper chaperone (CCH)-related
At5g56000	heat shock protein 81-4 (HSP81-4)
At3g09440	heat shock cognate 70 kDa protein 3 (HSC70-3) (HSP70-3)
At4g01410	harpin-induced family protein / HIN1 family protein / harpin-responsive family protein
At5g10460	haloacid dehalogenase-like hydrolase family protein
At2g38740	haloacid dehalogenase-like hydrolase family protein
At1g22740	GTP-binding protein Rab7
At5g42080	GTP-binding protein / phragmoplastin
At4g02080	GTP-binding protein (SAR1A)
At3g03180	Got1-like family protein
At5g66030	Golgi-localized GRIP domain-containing protein
At2g43430	glyoxalase II mitochondrial isozyme (Glx2-1) mRNA
At5g47780	glycosyl transferase family 8 protein
At3g10740	glycosyl hydrolase family protein 51
At3g23640	glycosyl hydrolase family 31 protein
At5g58090	glycosyl hydrolase family 17 protein
At3g16850	glycoside hydrolase family 28 protein / polygalacturonase (pectinase) family protein
At5g56100	glycine-rich protein / oleosin
At4g30450	glycine-rich protein
At1g27090	glycine-rich protein
At4g33010	glycine dehydrogenase (decarboxylating)
At5g41080	glycerophosphoryl diester phosphodiesterase family protein
At1g12900	glyceraldehyde 3-phosphate dehydrogenase
At5g18600	glutaredoxin family protein
At1g15040	glutamine amidotransferase-related
At4g30550	glutamine amidotransferase class-I domain-containing protein
At5g07440	glutamate dehydrogenase 2 (GDH2) mRNA
At1g61800	glucose6-Phosphate/phosphate transporter 2
At1g09460	glucan endo-1
At1g72610	germin-like protein (GLP1) mRNA
At3g05950	germin-like protein
At1g18980	germin-like protein
At3g62290	Gene encoding ADP-ribosylation factor and similar to other ARFs and ARF-like proteins
At5g45950	GDSL-motif lipase/hydrolase family protein
At5g14450	GDSL-motif lipase/hydrolase family protein
At1g74460	GDSL-motif lipase/hydrolase family protein
At1g28580	GDSL-motif lipase
At1g72030	GCN5-related N-acetyltransferase (GNAT) family protein
At2g39000	GCN5-related N-acetyltransferase (GNAT) family protein
At4g38970	fructose-bisphosphate aldolase
At3g07260	forkhead-associated domain-containing protein / FHA domain-containing protein
At1g12910	flower pigmentation protein (AN11)
At3g56090	ferritin
At3g16250	ferredoxin-related
At1g20020	ferredoxin--NADP(+) reductase
At1g10960	ferredoxin
At3g06860	Fatty acid multifunctional protein
At5g18580	fass mutants have aberrant cell shapes due to defects in arrangement of cortical microtubules
At5g62860	F-box family protein-related
At1g47270	F-box family protein / tubby family protein
At1g76920	F-box family protein (FBX3)
At4g33210	F-box family protein (FBL15)
At5g45360	F-box family protein
At5g27920	F-box family protein
At1g06110	F-box family protein
At2g19800	expressed protein mRNA
At5g65960	expressed protein
At5g65520	expressed protein
At5g64880	expressed protein
At5g60680	expressed protein
At5g58575	expressed protein
At5g58375	expressed protein
At5g57785	expressed protein
At5g55620	expressed protein
At5g55030	expressed protein
At5g53160	expressed protein
At5g49640	expressed protein
At5g46020	expressed protein
At5g45500	expressed protein
At5g44650	expressed protein
At5g44580	expressed protein
At5g44250	expressed protein
At5g43830	expressed protein
At5g42900	expressed protein
At5g42520	expressed protein
At5g39590	expressed protein
At5g38980	expressed protein
At5g32440	expressed protein
At5g24890	expressed protein
At5g24690	expressed protein
At5g23340	expressed protein
At5g23060	expressed protein
At5g22340	expressed protein
At5g19250	expressed protein
At5g19240	expressed protein
At5g19120	expressed protein
At5g18420	expressed protein
At5g16550	expressed protein
At5g16110	expressed protein
At5g14410	expressed protein
At5g14390	expressed protein
At5g14240	expressed protein
At5g13240	expressed protein
At5g08050	expressed protein
At5g08040	expressed protein
At5g06570	expressed protein
At5g05480	expressed protein
At5g05440	expressed protein
At5g05100	expressed protein
At5g02160	expressed protein
At5g02020	expressed protein
At5g01750	expressed protein
At5g01350	expressed protein
At5g01075	expressed protein
At4g39675	expressed protein
At4g32910	expressed protein
At4g31410	expressed protein
At4g31090	expressed protein
At4g30480	expressed protein
At4g27750	expressed protein
At4g23870	expressed protein
At4g22190	expressed protein
At4g16410	expressed protein
At4g13195	expressed protein
At4g12690	expressed protein
At4g10910	expressed protein
At4g05070	expressed protein
At3g62650	expressed protein
At3g61870	expressed protein
At3g58670	expressed protein
At3g52240	expressed protein
At3g49790	expressed protein
At3g48860	expressed protein
At3g47160	expressed protein
At3g47070	expressed protein
At3g45730	expressed protein
At3g29180	expressed protein
At3g20340	expressed protein
At3g19990	expressed protein
At3g19680	expressed protein
At3g19420	expressed protein
At3g17100	expressed protein
At3g15630	expressed protein
At3g12570	expressed protein
At3g11620	expressed protein
At3g11600	expressed protein
At3g11560	expressed protein
At3g10770	expressed protein
At3g07780	expressed protein
At3g07760	expressed protein
At3g07090	expressed protein
At3g06960	expressed protein
At3g04350	expressed protein
At3g03870	expressed protein
At3g03150	expressed protein
At3g02910	expressed protein
At3g01690	expressed protein
At2g46900	expressed protein
At2g46220	expressed protein
At2g41730	expressed protein
At2g41200	expressed protein
At2g34600	expressed protein
At2g29995	expressed protein
At2g23670	expressed protein
At2g15960	expressed protein
At2g15695	expressed protein
At2g05310	expressed protein
At2g03420	expressed protein
At2g01100	expressed protein
At1g79260	expressed protein
At1g78170	expressed protein
At1g76010	expressed protein
At1g75190	expressed protein
At1g75180	expressed protein
At1g74730	expressed protein
At1g72060	expressed protein
At1g60870	expressed protein
At1g57680	expressed protein
At1g56580	expressed protein
At1g56320	expressed protein
At1g56200	expressed protein
At1g56180	expressed protein
At1g54540	expressed protein
At1g53400	expressed protein
At1g52220	expressed protein
At1g50900	expressed protein
At1g49890	expressed protein
At1g49660	expressed protein
At1g49310	expressed protein
At1g48440	expressed protein
At1g44000	expressed protein
At1g43580	expressed protein
At1g36320	expressed protein
At1g36050	expressed protein
At1g33050	expressed protein
At1g29970	expressed protein
At1g29760	expressed protein
At1g29350	expressed protein
At1g28260	expressed protein
At1g27670	expressed protein
At1g26665	expressed protein
At1g22890	expressed protein
At1g21500	expressed protein
At1g19680	expressed protein
At1g19530	expressed protein
At1g17145	expressed protein
At1g14740	expressed protein
At1g12790	expressed protein
At1g10650	expressed protein
At1g08380	expressed protein
At1g07690	expressed protein
At1g07040	expressed protein
At1g01770	expressed protein
At1g01725	expressed protein
At5g49440	expressed protein
At4g37300	expressed protein
At4g33980	expressed protein
At4g32340	expressed protein
At4g31080	expressed protein
At4g27450	expressed protein
At4g25170	expressed protein
At4g24130	expressed protein
At4g19160	expressed protein
At4g02370	expressed protein
At3g50780	expressed protein
At3g26580	expressed protein
At2g45980	expressed protein
At2g37750	expressed protein
At2g37480	expressed protein
At2g36220	expressed protein
At2g33180	expressed protein
At2g30930	expressed protein
At2g28370	expressed protein
At2g21240	expressed protein
At2g20740	expressed protein
At2g20670	expressed protein
At2g20130	expressed protein
At2g17240	expressed protein
At2g15890	expressed protein
At2g01930	expressed protein
At1g70160	expressed protein
At1g61900	expressed protein
At1g61620	expressed protein
At1g49500	expressed protein
At1g24560	expressed protein
At1g21770	expressed protein
At1g21680	expressed protein
At1g15350	expressed protein
At1g12080	expressed protein
At1g12020	expressed protein
At1g10140	expressed protein
At1g10020	expressed protein
At1g09340	expressed protein
At1g03610	expressed protein
At4g17030	EXPANSIN-RELATED
At1g11480	eukaryotic translation initiation factor-related
At3g57080	eukaryotic rpb5 RNA polymerase subunit family protein
At3g20770	ethylene-insensitive3
At2g23610	esterase
At5g35200	epsin N-terminal homology (ENTH) domain-containing protein
At2g25430	epsin N-terminal homology (ENTH) domain-containing protein
At2g41850	endo-polygalacturonase
At1g44575	Encoding PSII-S (CP22)
At3g60600	Encodes VAP33-like protein that interacts with cowpea mosaic virus protein 60K
At5g23670	Encodes the LCB2 subunit of serine palmitoyltransferase
At2g42500	encodes the fourth isoform of the catalytic subunit of protein phosphatase 2A
At3g55800	Encodes the chloroplast enzyme sedoheptulose-1
At1g64040	Encodes the catalytic subunit of a Type 1 phosphoprotein Ser/Thr phosphatase
At2g38040	encodes the carboxyltransferase alpha subunit of acetyl-CoA carboxylase
At1g07110	Encodes the bifunctional enzyme fructose-6-phosphate 2-kinase/fructose-2
At5g56600	Encodes profilin3
At1g14280	Encodes phytochrome kinase substrate 2
At3g53260	Encodes phenylalanine lyase
At1g16240	Encodes one of 24 Arabidopsis syntaxins
At3g27890	Encodes NAD(P)H:quinone reductase which is an FMN binding protein that catalyzes the reduction of quinone substrates to hydroquinones
At1g14980	Encodes mitochondrial-localized chaperonin 10 that complements the E
At5g13630	Encodes magnesium chelatase involved in plastid-to-nucleus signal transduction
At2g35370	Encodes glycine decarboxylase complex H protein
At3g09270	Encodes glutathione transferase belonging to the tau class of GSTs
At4g10040	Encodes cytochrome c
At1g22840	Encodes cytochrome c
At1g42970	Encodes chloroplast localized glyceraldehyde-3-phosphate dehydrogenase
At3g55460	encodes an SC35-like splicing factor that is localized to nuclear specks
At1g69850	Encodes an inducible component of low-affinity nitrate uptake
At4g27260	encodes an IAA-amido synthase that conjugates Asp and other amino acids to auxin in vitro
At1g23870	Encodes an enzyme putatively involved in trehalose biosynthesis
At1g60140	Encodes an enzyme putatively involved in trehalose biosynthesis
At3g22840	Encodes an early light-inducible protein
At4g14690	Encodes an early light-induced protein
At4g25500	encodes an arginine/serine-rich splicing factor
At5g52040	encodes an arginine/serine-rich splicing factor
At2g26430	Encodes an ania-6a type arginine-rich cyclin which confers tolerance to LiCl and NaCl when expressed in yeast
At2g43400	Encodes a unique electron-transfer flavoprotein:ubiquinone oxidoreductase that is localized to the mitochondrion
At1g12780	Encodes a UDP-glucose epimerase that catalyzes the interconversion of the sugar nucleotides UDP-glucose UDP-galactose via a UDP-4-keto-hexose intermediate
At1g28230	Encodes a transporter that transports purines
At3g19930	Encodes a sucrose hydrogen symporter that is induced by wounding
At4g34190	Encodes a stress enhanced protein that localizes to the thylakoid membrane and whose mRNA is upregulated in response to high light intensity
At5g23450	Encodes a sphingosine kinase that specifically phosphorylates D-erythro-dihydrosphingosine (DHS)
At2g30360	Encodes a SOS2-like protein kinase that is a member of the CBL-interacting protein kinase family
At1g56330	Encodes a small GTP-binding protein implicated in ER to cis-Golgi transport of other proteins
At3g23000	Encodes a serine/threonine protein kinase with similarities to CBL-interacting protein kinases
At1g12360	encodes a Sec1 protein and expressed throughout the plant
At3g02470	Encodes a S-adenosylmethionine decarboxylase involved in polyamine biosynthesis
At1g17060	Encodes a protein with similarity to other cytochrome P450's and is a homolog of BAS1
At4g37930	Encodes a protein with mitochondrial serine hydroxymethyltransferase activity
At4g36990	encodes a protein whose sequence is similar to heat shock factors that regulate the expression of heat shock proteins
At3g13222	Encodes a protein that binds to G-box binding transcription factors and enhances their binding affinities to G-box in vitro
At1g29395	encodes a protein similar to the cold acclimation protein WCOR413 in wheat
At2g37040	encodes a protein similar to phenylalanine ammonia-lyase
At1g80460	Encodes a protein similar to glycerol kinase
At3g60140	Encodes a protein similar to beta-glucosidase and is a member of glycoside hydrolase family 1
At1g02640	encodes a protein similar to a beta-xylosidase located in the extracellular matrix
At5g18170	Encodes a protein of 43 kDa (GDH1-alpha) that contains a putative mitochondrial transit polypeptides and NAD(H)- and alpha-ketoglutarate-binding domains
At5g20350	Encodes a protein containing ankyrin and DHHC-CRD domain
At3g51880	Encodes a protein belonging to the subgroup of HMGB (high mobility group B) proteins that have a distinctive DNA-binding motif
At1g20693	Encodes a protein belonging to the subgroup of HMGB (high mobility group B) proteins that have a distinctive DNA-binding motif
At2g42790	Encodes a peroxisomal citrate synthase that is expressed throughout seedling and shoot development
At5g02120	Encodes a one helix protein homologous to cyanobacterial high-light inducible proteins
At5g49720	Encodes a membrane-bound endo-1
At5g61600	encodes a member of the ERF (ethylene response factor) subfamily B-3 of ERF/AP2 transcription factor family
At5g61590	encodes a member of the ERF (ethylene response factor) subfamily B-3 of ERF/AP2 transcription factor family
At5g07580	encodes a member of the ERF (ethylene response factor) subfamily B-3 of ERF/AP2 transcription factor family
At4g36900	encodes a member of the DREB subfamily A-5 of ERF/AP2 transcription factor family (RAP2
At5g25810	encodes a member of the DREB subfamily A-4 of ERF/AP2 transcription factor family (TINY)
At5g05690	Encodes a member of the CP90A family
At1g72710	Encodes a member of the casein kinase 1 protein family that is localized to the cytoplasm and nucleus
At5g10450	Encodes a member of the 14-3-3 gene family that is a lambda isoform
At5g20250	encodes a member of glycosyl hydrolase family 36
At2g43790	Encodes a MAP kinase induced by pathogens
At3g01470	Encodes a homeodomain leucine zipper class I (HD-Zip I) transcriptional activator involved in leaf development
At1g11260	Encodes a H+/hexose cotransporter
At4g03560	Encodes a depolarization-activated Ca(2+) channel
At3g59930	Encodes a defensin-like (DEFL) family protein
At2g26710	Encodes a cytochrome P450 that serves as a control point between multiple photoreceptor systems and brassinosteroid signal transduction
At3g01120	encodes a cystathionine gamma-synthase
At4g24520	Encodes a cyp450 reductase likely to be involved in phenylpropanoid metabolism
At4g02570	Encodes a cullin that is a component of SCF ubiquitin ligase complexes involved in mediating responses to auxin and jasmonic acid
At2g30490	Encodes a cinnamate-4-hydroxylase
At1g55920	Encodes a chloroplast/cytosol localized serine O-acetyltransferase involved in sulfur assimilation and cysteine biosynthesis
At3g47470	Encodes a chlorophyll a/b-binding protein that is more similar to the PSI Cab proteins than the PSII cab proteins
At5g01810	Encodes a CBL-interacting serine/threonine protein kinase
At5g24270	encodes a calcium sensor that is essential for K+ nutrition
At4g24240	Encodes a Ca-dependent calmodulin binding protein
At5g49360	encodes a beta-xylosidase located in the extracellular matrix
At1g76490	encodes a 3-hydroxy-3-methylglutaryl coenzyme A
At1g34760	Encodes a 14-3-3 protein
At3g22845	emp24/gp25L/p24 protein-related
At4g18040	eIF4E protein
At1g65220	eIF4-gamma/eIF5/eIF2-epsilon domain-containing protein
At4g02440	EID1 is a negatively acting component in the phyA-dependent HIR-signaling pathway
At5g01160	e-cadherin binding protein-related
At3g60190	dynamin-like protein E (DL1E)
At1g56220	dormancy/auxin associated family protein
At1g28330	dormancy-associated protein (DRM1) mRNA
At5g39660	Dof-type zinc finger domain-containing protein
At4g13830	DnaJ-like protein (J20) mRNA
At2g17880	DNAJ heat shock protein
At5g05750	DNAJ heat shock N-terminal domain-containing protein
At5g03030	DNAJ heat shock N-terminal domain-containing protein
At3g57340	DNAJ heat shock N-terminal domain-containing protein
At1g72070	DNAJ heat shock N-terminal domain-containing protein
At4g00238	DNA-binding storekeeper protein-related
At5g49700	DNA-binding protein-related
At4g17800	DNA-binding protein-related
At3g61260	DNA-binding family protein / remorin family protein
At4g12080	DNA-binding family protein
At1g55210	disease resistance response protein-related/ dirigent protein-related
At1g66090	disease resistance protein (TIR-NBS class)
At1g61100	disease resistance protein (TIR class)
At3g06850	dihydrolipoamide branched chain acyltransferase
At3g16240	Delta tonoplast intrinsic protein
At1g19570	dehydroascorbate reductase
At5g14430	dehydration-responsive protein-related
At2g44380	DC1 domain-containing protein
At1g79550	cytosolic phosphoglycerate kinase (PGK) mRNA
At4g38740	cytosolic cyclophilin (ROC1) mRNA
At4g30910	cytosol aminopeptidase family protein
At1g31800	cytochrome P450 family protein
At2g31980	cysteine proteinase inhibitor-related
At3g19390	cysteine proteinase
At1g64660	Cys/Met metabolism pyridoxal-phosphate-dependent enzyme family protein
At5g45190	cyclin family protein
At3g13200	Cwf15 / Cwc15 cell cycle control family protein
At1g26830	Cullin
At1g79380	copine-related
At5g15960	cold and ABA inducible protein kin1
At4g37790	clone HAT22 homeobox protein mRNA
At4g18510	CLE2
At2g32260	cholinephosphate cytidylyltransferase
At4g02530	chloroplast thylakoid lumen protein
At5g16620	chloroplast protein import (Tic40)
At3g63410	chloroplast inner envelope membrane protein
At3g54890	chlorophyll A-B binding protein / LHCI type I (CAB)
At3g13470	chaperonin
At1g75690	chaperone protein dnaJ-related
At4g31290	ChaC-like family protein
At2g04690	cellular repressor of E1A-stimulated genes (CREG) family
At5g10960	CCR4-NOT transcription complex protein
At5g10860	CBS domain-containing protein
At3g48530	CBS domain-containing protein
At1g54110	cation exchanger
At1g02305	cathepsin B-like cysteine protease
At1g20620	Catalase
At2g23070	casein kinase II alpha chain
At4g28860	casein kinase
At1g55090	carbon-nitrogen hydrolase family protein
At3g20410	calmodulin-domain protein kinase CDPK isoform 9 (CPK9)
At5g12480	calmodulin-domain protein kinase CDPK isoform 7 (CPK7)
At1g19870	calmodulin-binding family protein
At2g43680	calmodulin-binding family protein
At3g10190	calmodulin
At4g29900	calcium-transporting ATPase
At5g55530	C2 domain-containing protein
At2g04038	bZIP transcription factor family protein
At5g24800	bZIP protein BZO2H2 mRNA
At2g46260	BTB/POZ domain-containing protein
At1g21780	BTB/POZ domain-containing protein
At1g55510	branched-chain alpha-keto acid decarboxylase E1 beta
At3g13450	branched chain alpha-keto acid dehydrogenase E1 beta
At5g35360	biotin carboxylase subunit (CAC2) mRNA
At2g26900	bile acid:sodium symporter family protein
At5g04530	beta-ketoacyl-CoA synthase family protein
At2g28630	beta-ketoacyl-CoA synthase family protein
At5g56870	beta-galactosidase
At5g44340	beta tubulin gene
At5g58600	Belongs to a large family of plant-specific genes of unknown function
At5g46760	basic helix-loop-helix (bHLH) family protein
At2g42280	basic helix-loop-helix (bHLH) family protein
At2g24260	basic helix-loop-helix (bHLH) family protein
At3g09880	B' regulatory subunit of PP2A (AtB'beta) mRNA
At2g45210	auxin-responsive protein-related
At2g33310	Auxin induced gene
At4g16520	autophagy 8f (APG8f)
At4g09460	ATU26936 Arabidopsis thaliana clone myb6 DNA-binding protein mRNA
At4g18710	ATSK (shaggy-like kinase) family member that encodes an AtSK protein involved in the cross-talk between auxin and brassinosteroid signaling pathways
At2g23310	AtRER1C mRNA
At5g67380	ATPK12D mRNA for casein kinase II catalytic subunit
At4g17040	ATP-dependent Clp protease proteolytic subunit
At1g09430	ATP-citrate synthase (ATP-citrate (pro-S-)-lyase/citrate cleavage enzyme)
At4g09650	ATP synthase delta chain
At5g44790	ATP dependent copper transporter vital for ethylene response pathway
At1g05840	aspartyl protease family protein
At3g10030	aspartate/glutamate/uridylate kinase family protein
At3g47340	asparagine synthetase 1 (glutamine-hydrolyzing) / glutamine-dependent asparagine synthetase 1 (ASN1)
At3g46510	armadillo/beta-catenin repeat family protein / U-box domain-containing family protein
At5g19330	armadillo/beta-catenin repeat family protein / BTB/POZ domain-containing protein
At5g11740	arabinogalactan-protein (AGP15)
At1g17530	Arabidopsis thaliana translocase of inner mitochondrial membrane TIM23 (TIM23) mRNA
At3g46640	Arabidopsis thaliana PCL1 gene for PHYTOCLOCK 1
At2g17520	Arabidopsis thaliana endoribonuclease/protein kinase IRE1-like protein (IRE1A) mRNA
At5g25350	Arabidopsis thaliana EIN3-binding F-box protein 2 (EBF2) mRNA
At2g28910	Arabidopsis thaliana CAX-interacting protein 4 mRNA
At1g25560	AP2 domain-containing transcription factor
At2g26210	ankyrin repeat family protein
At5g16340	AMP-binding protein
At1g50200	aminoacyl-tRNA synthetase family protein
At2g41190	amino acid transporter family protein
At2g40420	amino acid transporter family protein
At1g31830	amino acid permease family protein
At5g01240	amino acid permease
At1g54100	aldehyde dehydrogenase
At3g08860	alanine--glyoxylate aminotransferase
At4g39660	alanine--glyoxylate aminotransferase
At2g38400	alanine--glyoxylate aminotransferase
At1g15880	AF357528 Arabidopsis thaliana Golgi SNARE 11 protein (GOS11) mRNA
At3g09740	AF355757 Arabidopsis thaliana syntaxin of plants 71 (SYP71) mRNA
At2g47940	AF245171 Arabidopsis thaliana DegP2 protease (DEGP2) mRNA
At1g74910	ADP-glucose pyrophosphorylase family protein
At3g23810	adenosylhomocysteinase
At1g31812	acyl-CoA binding protein / ACBP
At5g23050	acyl-activating enzyme 17 (AAE17)
At4g25050	acyl carrier family protein / ACP family protein
At4g34970	actin-depolymerizing factor
At1g49240	actin 8 (ACT8)
At3g18780	actin 2 (ACT2)
At2g39570	ACT domain-containing protein
At5g44020	acid phosphatase class B family protein
At2g31810	acetolactate synthase small subunit
At5g42560	abscisic acid-responsive HVA22 family protein
At4g29010	abnormal inflorescence meristem 1 / fatty acid multifunctional protein (AIM1)
At3g21090	ABC transporter family protein
At2g01320	ABC transporter family protein
At4g22330	AB063253 Arabidopsis thaliana AtCES1 mRNA for Acyl-CoA independent ceramide synthase
At3g15510	AB049071 Arabidopsis thaliana AtNAC2 mRNA
At1g01620	a member of the plasma membrane intrinsic protein subfamily PIP1
At3g55830	A member of the Glycosyltransferase Family 64
At5g56030	a member of heat shock protein 90 (HSP90) gene family
At3g18035	A linker histone like protein
At5g54160	A caffeic acid/5-hydroxyferulic acid O-methyltransferase
At3g27850	50S ribosomal protein L12-C
At1g62180	5'-adenylylsulfate reductase 2
At5g48540	33 kDa secretory protein-related
At5g24490	30S ribosomal protein
At5g40580	20S proteasome beta subunit PBB2 (PBB2) mRNA
At1g21400	2-oxoisovalerate dehydrogenase
At1g22410	2-dehydro-3-deoxyphosphoheptonate aldolase
At5g06290	2-cys peroxiredoxin
At2g42590	14-3-3 gene
At4g38690	1-phosphatidylinositol phosphodiesterase-related

## Sheet: ALL Regulated Genes (1263) 
ALL REG_atg
At2g30060	Ran-binding protein 1b (RanBP1b)
At2g38360	prenylated rab acceptor (PRA1) family protein
At2g26900	bile acid:sodium symporter family protein
At1g37130	Identified as a mutant resistant to chlorate
At1g10650	expressed protein
At1g68850	peroxidase
At1g18980	germin-like protein
At3g01120	encodes a cystathionine gamma-synthase
At3g16250	ferredoxin-related
At3g23000	Encodes a serine/threonine protein kinase with similarities to CBL-interacting protein kinases
At3g26450	major latex protein-related / MLP-related
At1g69530	Member of Alpha-Expansin Gene Family
At1g56330	Encodes a small GTP-binding protein implicated in ER to cis-Golgi transport of other proteins
At5g11740	arabinogalactan-protein (AGP15)
At5g17310	UTP--glucose-1-phosphate uridylyltransferase
At5g19250	expressed protein
At5g44580	expressed protein
At5g54160	A caffeic acid/5-hydroxyferulic acid O-methyltransferase
At5g56000	heat shock protein 81-4 (HSP81-4)
At5g56030	a member of heat shock protein 90 (HSP90) gene family
At5g65270	Ras-related GTP-binding family protein
At1g31800	cytochrome P450 family protein
At4g36610	hydrolase
At2g30490	Encodes a cinnamate-4-hydroxylase
At2g23610	esterase
At2g38740	haloacid dehalogenase-like hydrolase family protein
At2g45070	Sec61 Beta Subunit
At1g77090	thylakoid lumenal 29
At1g03630	mRNA for NADPH:protochlorophyllide oxidoreductase
At1g22840	Encodes cytochrome c
At1g61800	glucose6-Phosphate/phosphate transporter 2
At1g79260	expressed protein
At2g36290	hydrolase
At2g36870	xyloglucan:xyloglucosyl transferase
At2g37040	encodes a protein similar to phenylalanine ammonia-lyase
At1g78570	similar to NAD-dependent epimerase/dehydratase family protein [Arabidopsis thaliana] (TAIR:At3g14790
At1g54540	expressed protein
At1g79550	cytosolic phosphoglycerate kinase (PGK) mRNA
At1g22410	2-dehydro-3-deoxyphosphoheptonate aldolase
At1g49660	expressed protein
At1g07700	thioredoxin family protein
At1g48440	expressed protein
At1g20020	ferredoxin--NADP(+) reductase
At1g19570	dehydroascorbate reductase
At1g14980	Encodes mitochondrial-localized chaperonin 10 that complements the E
At1g63780	Small nucleolar ribonucleoprotein protein involved in ribosomal RNA processing
At1g74460	GDSL-motif lipase/hydrolase family protein
At1g30070	SGS domain-containing protein
At1g72610	germin-like protein (GLP1) mRNA
At1g52220	expressed protein
At1g55210	disease resistance response protein-related/ dirigent protein-related
At1g15820	Lhcb6 protein (Lhcb6) mRNA
At3g09270	Encodes glutathione transferase belonging to the tau class of GSTs
At3g09440	heat shock cognate 70 kDa protein 3 (HSC70-3) (HSP70-3)
At3g07090	expressed protein
At3g02910	expressed protein
At3g22845	emp24/gp25L/p24 protein-related
At3g22840	Encodes an early light-inducible protein
At3g27690	Lhcb2 protein (Lhcb2:4) mRNA
At3g27380	One of three isoforms of the iron-sulfur component of the succinate dehydrogenase complex
At3g27890	Encodes NAD(P)H:quinone reductase which is an FMN binding protein that catalyzes the reduction of quinone substrates to hydroquinones
At3g23805	Member of a diversely expressed predicted peptide family showing sequence similarity to tobacco Rapid Alkalinization Factor (RALF)
At3g23810	adenosylhomocysteinase
At3g13470	chaperonin
At3g22600	protease inhibitor/seed storage/lipid transfer protein (LTP) family protein
At3g22570	protease inhibitor/seed storage/lipid transfer protein (LTP) family protein
At3g27170	member of Anion channel protein family
At4g00860	putative pathogenesis-related protein whose transcript level is induced in response to ozone and pathogenic Pseudomonas strains
At4g02530	chloroplast thylakoid lumen protein
At4g04830	methionine sulfoxide reductase domain-containing protein / SeIR domain-containing protein
At4g09650	ATP synthase delta chain
At4g10040	Encodes cytochrome c
At4g18040	eIF4E protein
At4g23680	major latex protein-related / MLP-related
At4g28660	photosystem II reaction centre W (PsbW) family protein
At4g30450	glycine-rich protein
At4g33550	similar to protease inhibitor/seed storage/lipid transfer protein (LTP) family protein [Arabidopsis thaliana] (TAIR:At4g30880
At4g34290	SWIB complex BAF60b domain-containing protein
At4g35060	heavy-metal-associated domain-containing protein / copper chaperone (CCH)-related
At4g37410	member of CYP81F
At4g37800	xyloglucan:xyloglucosyl transferase
At4g38740	cytosolic cyclophilin (ROC1) mRNA
At4g39730	lipid-associated family protein
At3g44720	prephenate dehydratase family protein
At3g53260	Encodes phenylalanine lyase
At3g56490	zinc-binding protein
At5g05370	ubiquinol-cytochrome C reductase complex ubiquinone-binding protein
At5g06290	2-cys peroxiredoxin
At5g07020	proline-rich family protein
At5g13930	Participates in the biosynthesis pathway of all flavonoids
At5g19240	expressed protein
At5g38980	expressed protein
At5g41040	transferase family protein
At5g45950	GDSL-motif lipase/hydrolase family protein
At5g48490	protease inhibitor/seed storage/lipid transfer protein (LTP) family protein
At5g48540	33 kDa secretory protein-related
At5g54280	Type VII myosin gene
At5g55620	expressed protein
At5g56600	Encodes profilin3
At5g57785	expressed protein
At5g59540	similar to 2-oxoglutarate-dependent dioxygenase
At5g25810	encodes a member of the DREB subfamily A-4 of ERF/AP2 transcription factor family (TINY)
At5g15960	cold and ABA inducible protein kin1
At4g36990	encodes a protein whose sequence is similar to heat shock factors that regulate the expression of heat shock proteins
At5g20160	ribosomal protein L7Ae/L30e/S12e/Gadd45 family protein
At5g09480	hydroxyproline-rich glycoprotein family protein
At1g51060	histone H2A
At1g56580	expressed protein
At4g15920	nodulin MtN3 family protein
At4g17670	senescence-associated protein-related
At4g14690	Encodes an early light-induced protein
At1g44575	Encoding PSII-S (CP22)
At2g26210	ankyrin repeat family protein
At2g29995	expressed protein
At2g46260	BTB/POZ domain-containing protein
At2g16850	plasma membrane intrinsic protein
At2g32260	cholinephosphate cytidylyltransferase
At2g01320	ABC transporter family protein
At2g28370	expressed protein
At1g61620	expressed protein
At1g27090	glycine-rich protein
At1g67280	lactoylglutathione lyase
At1g61100	disease resistance protein (TIR class)
At1g09000	NPK1-related protein kinase
At1g09460	glucan endo-1
At1g77210	sugar transporter
At1g60170	pre-mRNA processing ribonucleoprotein binding region-containing protein
At1g79360	transporter-related
At1g79340	latex-abundant protein
At1g26830	Cullin
At1g04300	meprin and TRAF homology domain-containing protein / MATH domain-containing protein
At2g42590	14-3-3 gene
At1g36050	expressed protein
At1g36070	WD-40 repeat family protein
At1g03140	splicing factor Prp18 family protein
At2g17520	Arabidopsis thaliana endoribonuclease/protein kinase IRE1-like protein (IRE1A) mRNA
At1g75660	XRN3 (XRN3) mRNA
At1g59830	protein phosphatase mRNA
At1g14740	expressed protein
At1g43580	expressed protein
At1g76030	vacuolar ATP synthase subunit B / V-ATPase B subunit / vacuolar proton pump B subunit / V-ATPase 57 kDa subunit
At1g50200	aminoacyl-tRNA synthetase family protein
At1g53885	senescence-associated protein-related
At1g56180	expressed protein
At1g50570	similar to C2 domain-containing protein [Arabidopsis thaliana] (TAIR:At5g55530
At1g11480	eukaryotic translation initiation factor-related
At1g01780	LIM domain-containing protein
At1g14510	PHD finger family protein
At1g18700	similar to galactosyl transferase GMA12/MNN10 family protein [Arabidopsis thaliana] (TAIR:At1g18690
At1g05890	zinc finger protein-related
At1g12910	flower pigmentation protein (AN11)
At1g43700	VirE2-interacting protein VIP1 mRNA
At1g08110	similar to lactoylglutathione lyase
At1g62390	octicosapeptide/Phox/Bem1p (PB1) domain-containing protein / tetratricopeptide repeat (TPR)-containing protein
At2g43790	Encodes a MAP kinase induced by pathogens
At2g43430	glyoxalase II mitochondrial isozyme (Glx2-1) mRNA
At2g41740	villin 2 (VLN2) mRNA
At1g63800	ubiquitin-conjugating enzyme 5 (UBC5)
At1g80460	Encodes a protein similar to glycerol kinase
At1g29350	expressed protein
At1g20620	Catalase
At3g11560	expressed protein
At3g11620	expressed protein
At3g11600	expressed protein
At3g01470	Encodes a homeodomain leucine zipper class I (HD-Zip I) transcriptional activator involved in leaf development
At3g01340	similar to transducin family protein / WD-40 repeat family protein [Arabidopsis thaliana] (TAIR:At2g30050
At3g10030	aspartate/glutamate/uridylate kinase family protein
At3g09740	AF355757 Arabidopsis thaliana syntaxin of plants 71 (SYP71) mRNA
At3g07880	Rho GDP-dissociation inhibitor family protein
At3g06960	expressed protein
At3g02540	ubiquitin family protein
At3g02470	Encodes a S-adenosylmethionine decarboxylase involved in polyamine biosynthesis
At3g15820	phosphatidic acid phosphatase-related / PAP2-related
At3g15730	phospholipase D alpha 1 mRNA
At3g17850	protein kinase
At3g23640	glycosyl hydrolase family 31 protein
At3g19420	expressed protein
At3g23750	leucine-rich repeat family protein / protein kinase family protein
At3g19680	expressed protein
At3g13670	protein kinase family protein
At3g13720	prenylated rab acceptor (PRA1) family protein
At3g19990	expressed protein
At1g66150	receptor-like transmembrane kinase I (TMK1)
At1g72070	DNAJ heat shock N-terminal domain-containing protein
At3g12400	tumour susceptibility gene 101 (TSG101) family protein
At1g16810	similar to CGI-144-like protein [Lycopersicon esculentum] (GB:CAC81814
At1g18260	suppressor of lin-12-like protein-related / sel-1 protein-related
At1g19870	calmodulin-binding family protein
At4g00830	similar to RNA recognition motif (RRM)-containing protein [Arabidopsis thaliana] (TAIR:At3g52660
At4g01250	member of WRKY Transcription Factor
At4g01410	harpin-induced family protein / HIN1 family protein / harpin-responsive family protein
At4g02080	GTP-binding protein (SAR1A)
At4g02570	Encodes a cullin that is a component of SCF ubiquitin ligase complexes involved in mediating responses to auxin and jasmonic acid
At4g10030	hydrolase
At4g18710	ATSK (shaggy-like kinase) family member that encodes an AtSK protein involved in the cross-talk between auxin and brassinosteroid signaling pathways
At4g20260	similar to DREPP plasma membrane polypeptide-related [Arabidopsis thaliana] (TAIR:At5g44610
At4g22750	zinc finger (DHHC type) family protein
At4g27750	expressed protein
At4g29010	abnormal inflorescence meristem 1 / fatty acid multifunctional protein (AIM1)
At4g29900	calcium-transporting ATPase
At4g31080	expressed protein
At4g31090	expressed protein
At4g31410	expressed protein
At4g32760	similar to VHS domain-containing protein / GAT domain-containing protein [Arabidopsis thaliana] (TAIR:At3g08790
At4g37300	expressed protein
At4g39090	Similar to cysteine proteinases
At4g40030	histone H3
At4g39910	ubiquitin-specific protease (AtUBP3) mRNA
At3g45730	expressed protein
At3g45970	member of EXPANSIN-LIKE
At3g46640	Arabidopsis thaliana PCL1 gene for PHYTOCLOCK 1
At3g46690	UDP-glucoronosyl/UDP-glucosyl transferase family protein
At3g48860	expressed protein
At3g50780	expressed protein
At3g51370	protein phosphatase 2C
At3g53030	protein kinase family protein
At3g55830	A member of the Glycosyltransferase Family 64
At3g57340	DNAJ heat shock N-terminal domain-containing protein
At3g57410	villin 3 (VLN3) mRNA
At3g58640	protein kinase family protein
At3g58670	expressed protein
At3g60030	squamosa promoter-binding protein-like 12 (SPL12)
At3g60260	similar to phagocytosis and cell motility protein ELMO1-related [Arabidopsis thaliana] (TAIR:At2g44770
At3g62700	member of MRP subfamily
At5g01160	e-cadherin binding protein-related
At5g01810	Encodes a CBL-interacting serine/threonine protein kinase
At5g04530	beta-ketoacyl-CoA synthase family protein
At5g12120	ubiquitin-associated (UBA)/TS-N domain-containing protein
At5g13010	RNA helicase
At5g16470	zinc finger (C2H2 type) family protein
At5g16550	expressed protein
At5g18580	fass mutants have aberrant cell shapes due to defects in arrangement of cortical microtubules
At5g18640	lipase class 3 family protein
At5g23450	Encodes a sphingosine kinase that specifically phosphorylates D-erythro-dihydrosphingosine (DHS)
At5g23670	Encodes the LCB2 subunit of serine palmitoyltransferase
At5g37370	pre-mRNA splicing factor PRP38 family protein (SRL1)
At5g42560	abscisic acid-responsive HVA22 family protein
At5g42520	expressed protein
At5g44790	ATP dependent copper transporter vital for ethylene response pathway
At5g45190	cyclin family protein
At5g46020	expressed protein
At5g46760	basic helix-loop-helix (bHLH) family protein
At5g47080	Regulatory subunit beta of casein kinase II
At5g49440	expressed protein
At5g49690	UDP-glucoronosyl/UDP-glucosyl transferase family protein
At5g49720	Encodes a membrane-bound endo-1
At5g52040	encodes an arginine/serine-rich splicing factor
At5g55530	C2 domain-containing protein
At5g58060	member of YKT6 Gene Family
At5g58575	expressed protein
At5g59950	RNA and export factor-binding protein
At5g64110	peroxidase
At5g64120	peroxidase
At5g64410	oligopeptide transporter
At5g64880	expressed protein
At5g65520	expressed protein
At5g65660	hydroxyproline-rich glycoprotein family protein
At5g66880	serine/threonine protein kinase
At5g35200	epsin N-terminal homology (ENTH) domain-containing protein
At1g57680	expressed protein
At1g31830	amino acid permease family protein
At1g31812	acyl-CoA binding protein / ACBP
At5g11090	serine-rich protein-related
At1g26270	phosphatidylinositol 3- and 4-kinase family protein
At1g32130	similar to IWS1 C-terminus family protein [Arabidopsis thaliana] (TAIR:At4g19000
At4g14900	hydroxyproline-rich glycoprotein family protein
At4g17040	ATP-dependent Clp protease proteolytic subunit
At4g16830	nuclear RNA-binding protein (RGGA)
At4g16330	oxidoreductase
At4g16420	transcriptional adaptor (ADA2b)
At4g25620	hydroxyproline-rich glycoprotein family protein
At2g41620	nucleoporin interacting component family protein
At2g23310	AtRER1C mRNA
At2g42280	basic helix-loop-helix (bHLH) family protein
At2g26710	Encodes a cytochrome P450 that serves as a control point between multiple photoreceptor systems and brassinosteroid signal transduction
At2g45620	nucleotidyltransferase family protein
At2g30600	similar to BTB/POZ domain-containing protein [Arabidopsis thaliana] (TAIR:At2g46260
At2g30620	histone H1
At2g02800	protein kinase (APK2b)
At2g44380	DC1 domain-containing protein
At2g23070	casein kinase II alpha chain
At2g30930	expressed protein
At2g37750	expressed protein
At2g41190	amino acid transporter family protein
At2g38400	alanine--glyoxylate aminotransferase
At2g39340	SAC3/GANP family protein
At2g39570	ACT domain-containing protein
At2g34590	transketolase family protein
At2g45980	expressed protein
At2g02970	nucleoside phosphatase family protein / GDA1/CD39 family protein
At2g46900	expressed protein
At2g19800	expressed protein mRNA
At2g19810	zinc finger (CCCH-type) family protein
At2g46220	expressed protein
At2g01450	member of MAP Kinase
At2g28910	Arabidopsis thaliana CAX-interacting protein 4 mRNA
At2g39000	GCN5-related N-acetyltransferase (GNAT) family protein
At2g02160	zinc finger (CCCH-type) family protein
At2g38040	encodes the carboxyltransferase alpha subunit of acetyl-CoA carboxylase
At2g37480	expressed protein
At2g37410	Mitochondrial inner membrane translocase
At2g42430	LOB-domain protein gene LBD16
At2g42500	encodes the fourth isoform of the catalytic subunit of protein phosphatase 2A
At3g11810	expressed protein
At2g31980	cysteine proteinase inhibitor-related
At2g20130	expressed protein
At2g28200	similar to zinc finger (C2H2 type) family protein [Arabidopsis thaliana] (TAIR:At5g04390
At2g15960	expressed protein
At2g15695	expressed protein
At2g20740	expressed protein
At2g18280	similar to F-box family protein / tubby family protein [Arabidopsis thaliana] (TAIR:At1g47270
At2g22660	similar to glycine-rich protein [Arabidopsis thaliana] (TAIR:At4g37900
At2g22680	zinc finger (C3HC4-type RING finger) family protein
At2g42890	MEI2 (MEI2) mRNA
At2g43030	ribosomal protein L3 family protein
At1g55510	branched-chain alpha-keto acid decarboxylase E1 beta
At1g61590	protein kinase
At1g24560	expressed protein
At1g76920	F-box family protein (FBX3)
At1g76990	similar to ACT domain containing protein (ACR4) [Arabidopsis thaliana] (TAIR:At1g69040
At1g61250	secretory carrier membrane protein (SC3) mRNA
At2g17440	leucine-rich repeat family protein
At1g03610	expressed protein
At1g22890	expressed protein
At1g70160	expressed protein
At1g09770	member of MYB3R- and R2R3- type MYB- encoding genes
At1g55810	uracil phosphoribosyltransferase
At1g09430	ATP-citrate synthase (ATP-citrate (pro-S-)-lyase/citrate cleavage enzyme)
At1g09570	Light-labile cytoplasmic red/far-red light photoreceptor involved in the regulation of photomorphogenesis
At1g10020	expressed protein
At1g10070	similar to branched-chain amino acid aminotransferase 5 / branched-chain amino acid transaminase 5 (BCAT5) [Arabidopsis thaliana] (TAIR:At5g65780
At1g77180	similar to RNA recognition motif (RRM)-containing protein [Arabidopsis thaliana] (TAIR:At2g16940
At1g10200	transcription factor LIM
At1g10210	mRNA for ATMPK1
At1g12080	expressed protein
At1g61900	expressed protein
At1g60140	Encodes an enzyme putatively involved in trehalose biosynthesis
At1g67480	kelch repeat-containing F-box family protein
At1g22740	GTP-binding protein Rab7
At2g22450	riboflavin biosynthesis protein
At2g42790	Encodes a peroxisomal citrate synthase that is expressed throughout seedling and shoot development
At2g36320	zinc finger (AN1-like) family protein
At2g36410	similar to expressed protein [Arabidopsis thaliana] (TAIR:At3g52920
At2g36900	member of Membrin Gene Family
At2g40420	amino acid transporter family protein
At2g21540	similar to SEC14 cytosolic factor
At2g04690	cellular repressor of E1A-stimulated genes (CREG) family
At2g31810	acetolactate synthase small subunit
At2g28630	beta-ketoacyl-CoA synthase family protein
At2g04038	bZIP transcription factor family protein
At2g21240	expressed protein
At2g01930	expressed protein
At2g04240	zinc finger (C3HC4-type RING finger) family protein
At2g14170	methylmalonate-semialdehyde dehydrogenase
At1g30730	FAD-binding domain-containing protein
At1g65220	eIF4-gamma/eIF5/eIF2-epsilon domain-containing protein
At2g18170	mRNA for MAP kinase
At1g75540	zinc finger (B-box type) family protein
At1g79380	copine-related
At1g59900	pyruvate dehydrogenase E1 component alpha subunit
At1g14890	invertase/pectin methylesterase inhibitor family protein
At1g11650	RNA-binding protein 45 (RBP45)
At1g28580	GDSL-motif lipase
At1g16240	Encodes one of 24 Arabidopsis syntaxins
At1g76010	expressed protein
At1g06570	Mutation of the PDS1 locus disrupts the activity of p-hydroxyphenylpyruvate dioxygenase (HPPDase)
At1g15350	expressed protein
At1g15380	similar to lactoylglutathione lyase family protein / glyoxalase I family protein [Arabidopsis thaliana] (TAIR:At1g80160
At1g17060	Encodes a protein with similarity to other cytochrome P450's and is a homolog of BAS1
At1g17145	expressed protein
At1g21780	BTB/POZ domain-containing protein
At1g21770	expressed protein
At1g49310	expressed protein
At1g49500	expressed protein
At1g34760	Encodes a 14-3-3 protein
At1g64040	Encodes the catalytic subunit of a Type 1 phosphoprotein Ser/Thr phosphatase
At1g27580	F-box family protein
At1g27650	U2 snRNP auxiliary factor small subunit
At2g01100	expressed protein
At1g74840	myb family transcription factor
At1g74910	ADP-glucose pyrophosphorylase family protein
At1g02840	SR1 is a plant homologue of the human general/alternative splicing factor SF2/ASF
At1g35580	similar to beta-fructofuranosidase
At1g50490	Encodes one of two ubiquitin-conjugating enzymes belonging to the E2-C gene family (the other being UBC19)
At1g11360	universal stress protein (USP) family protein
At1g32790	similar to RNA-binding protein
At1g32700	zinc-binding family protein
At1g18280	protease inhibitor/seed storage/lipid transfer protein (LTP) family protein
At1g18270	ketose-bisphosphate aldolase class-II family protein
At1g27670	expressed protein
At1g33050	expressed protein
At1g33240	trihelix DNA-binding protein
At1g01090	pyruvate dehydrogenase E1 alpha subunit
At1g01770	expressed protein
At1g01820	peroxisomal biogenesis factor 11 family protein / PEX11 family protein
At1g01725	expressed protein
At1g14400	ubiquitin carrier protein (UBC1) mRNA
At1g07690	expressed protein
At1g79690	MutT/nudix family protein
At1g79750	The malic enzyme (EC 1
At1g48450	similar to expressed protein [Arabidopsis thaliana] (TAIR:At3g17800
At1g05840	aspartyl protease family protein
At1g26665	expressed protein
At1g12790	expressed protein
At1g12780	Encodes a UDP-glucose epimerase that catalyzes the interconversion of the sugar nucleotides UDP-glucose UDP-galactose via a UDP-4-keto-hexose intermediate
At1g19680	expressed protein
At1g12230	transaldolase
At1g06110	F-box family protein
At1g02640	encodes a protein similar to a beta-xylosidase located in the extracellular matrix
At1g21400	2-oxoisovalerate dehydrogenase
At1g29090	peptidase C1A papain family protein
At1g06700	similar to serine/threonine protein kinase
At1g49240	actin 8 (ACT8)
At1g15040	glutamine amidotransferase-related
At1g17530	Arabidopsis thaliana translocase of inner mitochondrial membrane TIM23 (TIM23) mRNA
At1g19540	isoflavone reductase
At1g19530	expressed protein
At1g53400	expressed protein
At2g43680	calmodulin-binding family protein
At2g41850	endo-polygalacturonase
At1g47270	F-box family protein / tubby family protein
At1g69850	Encodes an inducible component of low-affinity nitrate uptake
At1g69690	TCP family transcription factor
At1g70530	protein kinase family protein
At1g63690	protease-associated (PA) domain-containing protein
At1g52740	histone H2A
At1g71980	protease-associated zinc finger (C3HC4-type RING finger) family protein
At1g36320	expressed protein
At1g73220	sugar transporter family protein
At1g29970	expressed protein
At1g76590	zinc-binding family protein
At1g76410	zinc finger (C3HC4-type RING finger) family protein
At1g76490	encodes a 3-hydroxy-3-methylglutaryl coenzyme A
At1g34370	similar to zinc finger (C2H2 type) family protein [Arabidopsis thaliana] (TAIR:At5g22890
At1g60870	expressed protein
At1g72710	Encodes a member of the casein kinase 1 protein family that is localized to the cytoplasm and nucleus
At1g52190	proton-dependent oligopeptide transport (POT) family protein
At1g72150	novel cell-plate-associated protein that is related in sequence to proteins involved in membrane trafficking in other eukaryotes
At1g29400	RNA recognition motif (RRM)-containing protein
At1g29395	encodes a protein similar to the cold acclimation protein WCOR413 in wheat
At1g27980	pyridoxal-dependent decarboxylase family protein
At1g20650	protein kinase family protein
At1g12360	encodes a Sec1 protein and expressed throughout the plant
At1g15880	AF357528 Arabidopsis thaliana Golgi SNARE 11 protein (GOS11) mRNA
At1g15740	leucine-rich repeat family protein
At1g19110	inter-alpha-trypsin inhibitor heavy chain-related
At1g01620	a member of the plasma membrane intrinsic protein subfamily PIP1
At1g02305	cathepsin B-like cysteine protease
At3g03870	expressed protein
At3g07650	This gene belongs to the CO (CONSTANS) gene family
At3g07760	expressed protein
At3g07780	expressed protein
At3g01690	expressed protein
At3g10190	calmodulin
At3g01310	similar to expressed protein [Arabidopsis thaliana] (TAIR:At5g15070
At3g03380	DegP protease
At3g03330	short-chain dehydrogenase/reductase (SDR) family protein
At3g03470	member of CYP89A
At3g03180	Got1-like family protein
At3g03150	expressed protein
At3g07260	forkhead-associated domain-containing protein / FHA domain-containing protein
At3g10770	expressed protein
At3g05900	neurofilament protein-related
At3g09880	B' regulatory subunit of PP2A (AtB'beta) mRNA
At3g04350	expressed protein
At3g07020	UDP-glucose:sterol glucosyltransferase (UGT80A2)
At3g06850	dihydrolipoamide branched chain acyltransferase
At3g22440	hydroxyproline-rich glycoprotein family protein
At3g15510	AB049071 Arabidopsis thaliana AtNAC2 mRNA
At3g15460	brix domain-containing protein
At3g14010	hydroxyproline-rich glycoprotein family protein
At3g18035	A linker histone like protein
At3g25920	encodes a plastid ribosomal protein CL15
At3g16240	Delta tonoplast intrinsic protein
At3g19390	cysteine proteinase
At3g20770	ethylene-insensitive3
At3g19860	similar to basic helix-loop-helix (bHLH) family protein [Arabidopsis thaliana] (TAIR:At4g36060
At3g19930	Encodes a sucrose hydrogen symporter that is induced by wounding
At3g21720	isocitrate lyase
At3g17100	expressed protein
At3g18780	actin 2 (ACT2)
At3g20290	similar to calcium-binding EF hand family protein [Arabidopsis thaliana] (TAIR:At4g05520
At3g20410	calmodulin-domain protein kinase CDPK isoform 9 (CPK9)
At3g26230	putative cytochrome P450
At3g16850	glycoside hydrolase family 28 protein / polygalacturonase (pectinase) family protein
At3g26580	expressed protein
At3g26510	similar to octicosapeptide/Phox/Bem1p (PB1) domain-containing protein [Arabidopsis thaliana] (TAIR:At1g70640
At3g17440	member of NPSN Gene Family
At3g23490	mRNA for cyanase
At3g13200	Cwf15 / Cwc15 cell cycle control family protein
At3g27260	Kinase like protein with similarity to yeast BDF1 and human RING3 protein
At3g20250	pumilio/Puf RNA-binding domain-containing protein
At3g15353	metallothionein
At3g28710	H+-transporting two-sector ATPase
At3g14100	oligouridylate-binding protein
At3g13450	branched chain alpha-keto acid dehydrogenase E1 beta
At3g22960	pyruvate kinase
At3g13700	RNA-binding protein
At3g16857	two-component responsive regulator family protein / response regulator family protein
At3g29180	expressed protein
At3g52240	expressed protein
At3g20660	similar to sugar transporter family protein [Arabidopsis thaliana] (TAIR:At1g73220
At1g75190	expressed protein
At1g75220	integral membrane protein
At3g10985	wound-responsive protein-related
At3g02340	zinc finger (C3HC4-type RING finger) family protein
At3g12570	expressed protein
At1g56200	expressed protein
At1g56220	dormancy/auxin associated family protein
At1g20693	Encodes a protein belonging to the subgroup of HMGB (high mobility group B) proteins that have a distinctive DNA-binding motif
At1g13640	phosphatidylinositol 3- and 4-kinase family protein
At1g07040	expressed protein
At1g07110	Encodes the bifunctional enzyme fructose-6-phosphate 2-kinase/fructose-2
At2g30360	Encodes a SOS2-like protein kinase that is a member of the CBL-interacting protein kinase family
At2g33340	similar to transducin family protein / WD-40 repeat family protein [Arabidopsis thaliana] (TAIR:At1g04510
At2g33310	Auxin induced gene
At1g25560	AP2 domain-containing transcription factor
At4g00355	similar to expressed protein [Arabidopsis thaliana] (TAIR:At2g45980
At4g00720	shaggy-related protein kinase theta / ASK-theta (ASK8)
At4g01330	protein kinase family protein
At4g02480	AAA-type ATPase family protein
At4g02370	expressed protein
At4g02440	EID1 is a negatively acting component in the phyA-dependent HIR-signaling pathway
At4g03560	Encodes a depolarization-activated Ca(2+) channel
At4g03510	RMA1 encodes a novel 28 kDa protein with a RING finger motif and a C-terminal membrane-anchoring domain that is involved in the secretory pathway
At4g05150	octicosapeptide/Phox/Bem1p (PB1) domain-containing protein
At4g08300	nodulin MtN21 family protein
At4g09460	ATU26936 Arabidopsis thaliana clone myb6 DNA-binding protein mRNA
At4g10610	RNA recognition motif-type RNA-binding protein (RBP37)
At4g10840	kinesin light chain-related
At4g10910	expressed protein
At4g12080	DNA-binding family protein
At4g12690	expressed protein
At4g13195	expressed protein
At4g13830	DnaJ-like protein (J20) mRNA
At4g19160	expressed protein
At4g20070	peptidase M20/M25/M40 family protein
At4g20110	vacuolar sorting receptor
At4g20850	Tripeptidyl Peptidase II
At4g21450	vesicle-associated membrane family protein / VAMP family protein
At4g22190	expressed protein
At4g22330	AB063253 Arabidopsis thaliana AtCES1 mRNA for Acyl-CoA independent ceramide synthase
At4g23870	expressed protein
At4g24690	ubiquitin-associated (UBA)/TS-N domain-containing protein / octicosapeptide/Phox/Bemp1 (PB1) domain-containing protein
At4g24520	Encodes a cyp450 reductase likely to be involved in phenylpropanoid metabolism
At4g24800	similar to MA3 domain-containing protein [Arabidopsis thaliana] (TAIR:At5g63190
At4g25170	expressed protein
At4g25500	encodes an arginine/serine-rich splicing factor
At4g25970	phosphatidylserine decarboxylase 2 (PSD2)
At4g26620	sucrase-related
At4g27000	RNA-binding protein 45 (RBP45)
At4g27260	encodes an IAA-amido synthase that conjugates Asp and other amino acids to auxin in vitro
At4g27880	seven in absentia (SINA) family protein
At4g28040	similar to nodulin MtN21 family protein [Arabidopsis thaliana] (TAIR:At4g30420
At4g28240	wound-responsive protein-related
At4g28860	casein kinase
At4g29380	protein kinase family protein / WD-40 repeat family protein
At4g29190	zinc finger (CCCH-type) family protein
At4g29840	threonine synthase
At4g30550	glutamine amidotransferase class-I domain-containing protein
At4g30690	translation initiation factor 3 (IF-3) family protein
At4g30910	cytosol aminopeptidase family protein
At4g31420	zinc finger (C2H2 type) family protein
At4g32910	expressed protein
At4g33150	is a splice variant of the LKR/SDH locus
At4g33980	expressed protein
At4g34030	MCC-B is involved in leucine degradation in mitochondria
At4g34970	actin-depolymerizing factor
At4g35470	leucine-rich repeat family protein
At4g35750	Rho-GTPase-activating protein-related
At4g38690	1-phosphatidylinositol phosphodiesterase-related
At4g39070	zinc finger (B-box type) family protein
At3g42790	PHD finger family protein
At3g46510	armadillo/beta-catenin repeat family protein / U-box domain-containing family protein
At3g47160	expressed protein
At3g47620	TCP family transcription factor
At3g48530	CBS domain-containing protein
At3g48690	expressed protein
At3g50500	protein kinase mRNA
At3g51550	protein kinase family protein
At3g51730	saposin B domain-containing protein
At3g52560	ubiquitin-conjugating enzyme family protein
At3g52850	vacuolar sorting receptor homolog
At3g53200	myb family transcription factor (MYB27)
At3g54380	SAC3/GANP family protein
At3g54540	member of GCN subfamily
At3g54860	Homologous to yeast VPS33
At3g55460	encodes an SC35-like splicing factor that is localized to nuclear specks
At3g55770	similar to LIM domain-containing protein [Arabidopsis thaliana] (TAIR:At2g39900
At3g57800	basic helix-loop-helix (bHLH) family protein
At3g59930	Encodes a defensin-like (DEFL) family protein
At3g60140	Encodes a protein similar to beta-glucosidase and is a member of glycoside hydrolase family 1
At3g60190	dynamin-like protein E (DL1E)
At3g60340	palmitoyl protein thioesterase family protein
At3g60250	Regulatory (beta) subunit of the protein kinase CK2
At3g60530	zinc finger (GATA type) family protein
At3g60600	Encodes VAP33-like protein that interacts with cowpea mosaic virus protein 60K
At3g61260	DNA-binding family protein / remorin family protein
At3g61600	POZ/BTB containing-protein AtPOB1 mRNA
At3g62290	Gene encoding ADP-ribosylation factor and similar to other ARFs and ARF-like proteins
At3g62650	expressed protein
At3g63260	mRNA for ATMRK1
At5g01240	amino acid permease
At5g01350	expressed protein
At5g01750	expressed protein
At5g02160	expressed protein
At5g05100	expressed protein
At5g05440	expressed protein
At5g05690	Encodes a member of the CP90A family
At5g05750	DNAJ heat shock N-terminal domain-containing protein
At5g06140	phox (PX) domain-containing protein
At5g06370	NC domain-containing protein
At5g06570	expressed protein
At5g06690	similar to thioredoxin family protein [Arabidopsis thaliana] (TAIR:At5g04260
At5g10450	Encodes a member of the 14-3-3 gene family that is a lambda isoform
At5g10540	peptidase M3 family protein / thimet oligopeptidase family protein
At5g10960	CCR4-NOT transcription complex protein
At5g10860	CBS domain-containing protein
At5g13240	expressed protein
At5g13570	MutT/nudix family protein
At5g13710	SMT1 controls the level of cholesterol in plants
At5g14130	peroxidase
At5g14170	SWIB complex BAF60b domain-containing protein
At5g14390	expressed protein
At5g14430	dehydration-responsive protein-related
At5g14240	expressed protein
At5g14410	expressed protein
At5g15290	integral membrane family protein
At5g15330	SPX (SYG1/Pho81/XPR1) domain-containing protein
At5g18110	novel cap-binding protein (nCBP)
At5g18590	kelch repeat-containing protein
At5g18650	zinc finger (C3HC4-type RING finger) family protein
At5g22290	no apical meristem (NAM) family protein
At5g22920	zinc finger (C3HC4-type RING finger) family protein
At5g23050	acyl-activating enzyme 17 (AAE17)
At5g23340	expressed protein
At5g24490	30S ribosomal protein
At5g37260	myb family transcription factor
At5g39590	expressed protein
At5g39660	Dof-type zinc finger domain-containing protein
At5g42080	GTP-binding protein / phragmoplastin
At5g42200	zinc finger (C3HC4-type RING finger) family protein
At5g44020	acid phosphatase class B family protein
At5g44250	expressed protein
At5g44340	beta tubulin gene
At5g44920	Toll-Interleukin-Resistance (TIR) domain-containing protein
At5g45360	F-box family protein
At5g45500	expressed protein
At5g46180	ornithine delta-aminotransferase
At5g46410	NLI interacting factor (NIF) family protein
At5g46840	RNA recognition motif (RRM)-containing protein
At5g47240	MutT/nudix family protein
At5g49360	encodes a beta-xylosidase located in the extracellular matrix
At5g49640	expressed protein
At5g49650	xylulose kinase
At5g51970	sorbitol dehydrogenase
At5g52920	pyruvate kinase
At5g53160	expressed protein
At5g54080	homogentisate 1
At5g55700	similar to beta-amylase (CT-BMY) / 1
At5g56100	glycine-rich protein / oleosin
At5g56140	KH domain-containing protein
At5g56750	Ndr family protein
At5g57660	zinc finger (B-box type) family protein
At5g58090	glycosyl hydrolase family 17 protein
At5g59420	oxysterol-binding family protein
At5g59780	putative transcription factor (MYB59) mRNA
At5g60460	sec61beta family protein
At5g61590	encodes a member of the ERF (ethylene response factor) subfamily B-3 of ERF/AP2 transcription factor family
At5g62860	F-box family protein-related
At5g63860	UV-B-specific signaling component that orchestrates expression of a range of genes with vital UV-protective functions
At5g65430	member of 14-3-3 proteins
At5g65960	expressed protein
At5g66160	ReMembR-H2 protein JR700 mRNA
At5g66030	Golgi-localized GRIP domain-containing protein
At5g67380	ATPK12D mRNA for casein kinase II catalytic subunit
At5g67480	TAZ zinc finger family protein / BTB/POZ domain-containing protein
At5g24690	expressed protein
At5g24800	bZIP protein BZO2H2 mRNA
At5g24890	expressed protein
At5g25350	Arabidopsis thaliana EIN3-binding F-box protein 2 (EBF2) mRNA
At5g25280	serine-rich protein-related
At5g26740	expressed protein
At5g27920	F-box family protein
At5g28050	similar to cytidine/deoxycytidylate deaminase family protein [Arabidopsis thaliana] (TAIR:At3g05300
At5g35100	similar to peptidyl-prolyl cis-trans isomerase cyclophilin-type family protein [Arabidopsis thaliana] (TAIR:At1g74070
At5g35360	biotin carboxylase subunit (CAC2) mRNA
At5g16110	expressed protein
At5g16150	hexose transporter
At5g16880	VHS domain-containing protein / GAT domain-containing protein
At1g58180	similar to carbonic anhydrase family protein / carbonate dehydratase family protein [Arabidopsis thaliana] (TAIR:At4g33580
At3g56880	VQ motif-containing protein
At3g51840	short-chain acyl-CoA oxidase
At3g51880	Encodes a protein belonging to the subgroup of HMGB (high mobility group B) proteins that have a distinctive DNA-binding motif
At4g36730	member of a gene family encoding basic leucine zipper proteins (GBFs) which bind the G-box
At4g36900	encodes a member of the DREB subfamily A-5 of ERF/AP2 transcription factor family (RAP2
At5g32450	RNA recognition motif (RRM)-containing protein
At5g32440	expressed protein
At5g20250	encodes a member of glycosyl hydrolase family 36
At5g20350	Encodes a protein containing ankyrin and DHHC-CRD domain
At5g20520	WAV2 mRNA for Bem46-like protein
At5g21170	similar to 5'-AMP-activated protein kinase beta-2 subunit
At5g20710	similar to beta-galactosidase
At5g09440	phosphate-responsive protein
At1g58030	Arabidopsis thaliana amino acid permease family protein (At1g58030)
At1g32170	xyloglucan endotransglycosylase-related protein (XTR4)
At5g22000	zinc finger (C3HC4-type RING finger) family protein
At1g28330	dormancy-associated protein (DRM1) mRNA
At1g25097	expressed protein
At4g17030	EXPANSIN-RELATED
At4g17170	Rab2-like GTP-binding protein (RAB2)
At4g17800	DNA-binding protein-related
At4g16520	autophagy 8f (APG8f)
At4g17730	member of SYP2 Gene Family
At2g26430	Encodes an ania-6a type arginine-rich cyclin which confers tolerance to LiCl and NaCl when expressed in yeast
At2g32460	myb family transcription factor (MYB101)
At2g03010	expressed protein
At2g25790	leucine-rich repeat transmembrane protein kinase
At2g35510	Encodes a WWE domain-containing protein with 76% similarity to RCD1
At2g46020	transcription regulatory protein SNF2
At2g47850	zinc finger (CCCH-type) family protein
At2g02230	similar to F-box family protein / SKP1 interacting partner 3-related [Arabidopsis thaliana] (TAIR:At2g02240
At2g18600	RUB1-conjugating enzyme
At2g19470	casein kinase
At2g25670	expressed protein
At2g35736	expressed protein
At2g01220	expressed protein
At2g01330	transducin family protein / WD-40 repeat family protein
At2g03390	uvrB/uvrC motif-containing protein
At2g32040	The At2g32040 gene product has been demonstrated to mediate folate monoglutamate transport involved in tetrahydrofolate biosynthesis
At2g20810	glycosyl transferase family 8 protein
At2g10950	BSD domain-containing protein
At2g14050	minichromosome maintenance family protein / MCM family protein
At2g20310	expressed protein
At2g28360	SIT4 phosphatase-associated family protein
At1g55460	Kin17 DNA-binding protein-related
At1g76940	RNA recognition motif (RRM)-containing protein
At2g17410	ARID/BRIGHT DNA-binding domain-containing protein
At1g22870	protein kinase family protein
At1g09870	histidine acid phosphatase family protein
At2g17790	similar to vacuolar protein sorting-associated protein 35 family protein / VPS35 family protein [Arabidopsis thaliana] (TAIR:At3g51310
At1g05360	expressed protein
At1g05230	homeobox-leucine zipper family protein / lipid-binding START domain-containing protein
At1g11870	Seryl-tRNA synthetase targeted to chloroplasts and mitochondria
At1g03350	BSD domain-containing protein
At1g70360	F-box protein-related
At1g04230	expressed protein
At1g54830	CCAAT-box binding transcription factor Hap5a
At2g27900	expressed protein
At2g42670	expressed protein
At2g04360	expressed protein
At2g04305	magnesium transporter CorA-like protein-related
At2g21520	similar to SEC14 cytosolic factor
At2g04740	ankyrin repeat family protein
At2g11890	expressed protein
At2g15400	RNA polymerase subunit protein
At2g25010	expressed protein
At2g20550	similar to DNAJ heat shock family protein [Arabidopsis thaliana] (TAIR:At2g20560
At2g22120	similar to zinc finger (C3HC4-type RING finger) family protein [Arabidopsis thaliana] (TAIR:At1g11020
At2g31450	endonuclease-related
At1g10510	leucine-rich repeat family protein
At1g59820	haloacid dehalogenase-like hydrolase family protein
At1g20960	U5 small nuclear ribonucleoprotein helicase
At1g13940	expressed protein
At1g21790	expressed protein
At1g47500	RNA-binding protein 47 (RBP47)
At1g78010	tRNA modification GTPase
At1g50440	zinc finger (C3HC4-type RING finger) family protein
At1g18490	Chloroplastic NifS-like protein that can catalyze the conversion of cysteine into alanine and elemental sulfur (S(0)) and of selenocysteine into alanine and elemental Se (Se(0))
At1g01970	pentatricopeptide (PPR) repeat-containing protein
At1g49710	Encodes a protein with core &alpha
At1g71800	cleavage stimulation factor
At1g14530	tobamovirus multiplication protein 3
At1g07640	Identified as a homolog of OBP1
At1g44960	expressed protein
At1g53640	expressed protein
At1g53590	C2 domain-containing protein
At1g21370	expressed protein
At1g29220	transcriptional regulator family protein
At1g43850	transcriptional co-regulator of AGAMOUS
At2g41700	similar to ABC transporter family protein [Arabidopsis thaliana] (TAIR:At5g61730
At1g63900	zinc finger (C3HC4-type RING finger) family protein
At1g63670	expressed protein
At1g67600	expressed protein
At1g52880	Transcription factor with a NAC domain
At1g71310	expressed protein
At1g72740	DNA-binding family protein / histone H1/H5 family protein
At1g66260	RNA and export factor-binding protein
At1g71140	MATE efflux family protein
At1g77640	encodes a member of the DREB subfamily A-5 of ERF/AP2 transcription factor family
At1g68920	similar to basic helix-loop-helix (bHLH) family protein [Arabidopsis thaliana] (TAIR:At1g26260
At1g55300	similar to TATA-binding protein-associated factor TAFII55-like [Oryza sativa (japonica cultivar-group)] (GB:BAD68329
At1g55280	expressed protein
At1g43020	similar to expressed protein [Arabidopsis thaliana] (TAIR:At1g21060
At1g12270	stress-inducible protein
At1g15710	prephenate dehydrogenase family protein
At3g09180	expressed protein
At3g10210	expressed protein
At3g05410	expressed protein
At3g05520	F-actin capping protein alpha subunit family protein
At3g06480	DEAD box RNA helicase
At3g03090	sugar transporter family protein
At3g07160	encodes a gene similar to callose synthase
At3g07170	sterile alpha motif (SAM) domain-containing protein
At3g05760	expressed protein
At3g05990	leucine-rich repeat family protein
At3g29130	expressed protein
At3g17970	chloroplast outer membrane translocon subunit
At3g19340	expressed protein
At3g27560	encodes a protein with kinase domains
At3g26730	zinc finger (C3HC4-type RING finger) family protein
At3g12680	Member of the floral homeotic AGAMOUS pathway
At3g12730	myb family transcription factor
At3g19740	similar to AAA-type ATPase family protein [Arabidopsis thaliana] (TAIR:At1g50140
At3g15150	expressed protein
At3g20970	Encodes a protein containing the NFU domain that may be involved in iron-sulfur cluster assembly
At1g33270	patatin-related
At1g33330	peptide chain release factor
At1g75210	5' nucleotidase family protein
At1g66670	One of several nuclear-encoded ClpPs (caseinolytic protease)
At1g22040	kelch repeat-containing F-box family protein
At1g17930	expressed protein
At1g25390	protein kinase family protein
At4g01290	expressed protein
At4g02030	expressed protein
At4g05410	transducin family protein / WD-40 repeat family protein
At4g08960	phosphotyrosyl phosphatase activator (PTPA) family protein
At4g09490	RNase H domain-containing protein
At4g10090	expressed protein
At4g11560	bromo-adjacent homology (BAH) domain-containing protein
At4g11670	expressed protein
At4g18160	member of KCO5 protein family
At4g18300	eIF4-gamma/eIF5/eIF2-epsilon domain-containing protein
At4g18590	expressed protein
At4g19150	ankyrin repeat family protein
At4g19490	expressed protein
At4g20400	similar to transcription factor jumonji (jmj) family protein / zinc finger (C5HC2 type) family protein [Arabidopsis thaliana] (TAIR:At2g34880
At4g24270	RNA recognition motif (RRM)-containing protein
At4g24210	Encodes farnesyltransferase
At4g24730	calcineurin-like phosphoesterase family protein
At4g24560	ubiquitin-specific protease 16 (UBP16) mRNA
At4g27040	expressed protein
At4g31150	endonuclease V family protein
At4g31710	member of Putative ligand-gated ion channel subunit family
At4g32160	phox (PX) domain-containing protein
At4g32270	UDP-sugar transporter-related
At4g32640	sec23/sec24 transport protein-related
At4g35190	expressed protein
At4g35300	transporter-related
At4g38270	glycosyl transferase family 8 protein
At4g38900	similar to bZIP family transcription factor [Arabidopsis thaliana] (TAIR:At2g21230
At3g43700	speckle-type POZ protein-related
At3g47640	basic helix-loop-helix (bHLH) family protein
At3g51090	expressed protein
At3g51520	diacylglycerol acyltransferase family
At3g55390	integral membrane family protein
At3g55480	adaptin family protein
At3g55640	mitochondrial substrate carrier family protein
At3g56110	prenylated rab acceptor (PRA1) family protein
At3g56510	similar to unnamed protein product [Yarrowia lipolytica CLIB99] (GB:CAG82708
At3g57810	OTU-like cysteine protease family protein
At3g58510	similar to DEAD box RNA helicase
At3g58830	haloacid dehalogenase (HAD) superfamily protein
At5g28350	expressed protein
At3g61530	ketopantoate hydroxymethyltransferase family protein
At3g63150	GTP-binding protein-related
At5g03970	similar to F-box family protein [Arabidopsis thaliana] (TAIR:At5g07610
At5g06720	peroxidase
At5g07270	ankyrin repeat family protein
At5g07940	expressed protein
At5g09860	nuclear matrix protein-related
At5g10790	ubiquitin-specific protease 22 (UBP22) mRNA
At5g11500	expressed protein
At5g13640	arabidopsis phospholipid:diacylglycerol acyltransferase (PDAT)
At5g16310	ubiquitin carboxyl-terminal hydrolase family 1 protein
At5g18190	protein kinase family protein
At5g18760	zinc finger (C3HC4-type RING finger) family protein
At5g18780	F-box family protein
At5g19030	RNA recognition motif (RRM)-containing protein
At5g19070	expressed protein
At5g24360	protein kinase family protein / Ire1 homolog-1 (IRE1-1)
At5g24610	expressed protein
At5g38820	amino acid transporter family protein
At5g39250	F-box family protein
At5g40710	zinc finger (C2H2 type) family protein
At5g43680	expressed protein
At5g44240	haloacid dehalogenase-like hydrolase family protein
At5g45170	CbbY protein-related
At5g46750	human Rev interacting-like family protein / hRIP family protein
At5g51710	member of Putative potassium proton antiporter family
At5g52210	Encodes a novel 22 kDa Arabidopsis protein showing in vitro GTP binding activity
At5g52590	RabGAP/TBC domain-containing protein
At5g53430	Homology Subgroup III
At5g53850	haloacid dehalogenase-like hydrolase family protein
At5g54110	Encodes a highly polar protein with more than 60% hydrophilic amino acid residues that is associated with the plasma membrane
At5g56460	protein kinase
At5g58410	expressed protein
At5g60230	putative subunit of tRNA splicing endonuclease
At5g60550	protein kinase family protein
At5g62640	nuclear targeted protein involved in flowering time regulation that affects flowering time independent of FLC
At5g63930	leucine-rich repeat transmembrane protein kinase
At5g64560	magnesium transporter CorA-like family protein (MRS2-2)
At5g64813	GTP-binding protein-related
At5g65830	leucine-rich repeat family protein
At5g67270	encodes a homolog of animal microtubule-end-binding protein
At5g67290	FAD-dependent oxidoreductase family protein
At5g67630	DNA helicase
At5g27600	Encode peroxisomal long-chain acyl-CoA synthetase
At5g16990	NADP-dependent oxidoreductase
At3g56840	FAD-dependent oxidoreductase family protein
At5g20120	expressed protein
At5g04270	zinc finger (DHHC type) family protein
At4g14380	expressed protein
At4g14790	encodes a nuclear-encoded DExH box RNA helicase
At4g15470	expressed protein
At2g45240	Encodes a cytoplasmic MAP1 like methionine aminopeptidase which is involved in removing the N-terminal methionine from proteins
At2g39725	complex 1 family protein / LVR family protein
AtMg00270	NADH dehydrogenase subunit 6
At5g47780	glycosyl transferase family 8 protein
At5g20280	sucrose-phosphate synthase
At2g47940	AF245171 Arabidopsis thaliana DegP2 protease (DEGP2) mRNA
At5g05480	expressed protein
At1g09070	SRC2 specifically binds the peptide PIEPPPHH
At3g56400	member of WRKY Transcription Factor
At1g04640	Lipoyltransferase
At5g57170	macrophage migration inhibitory factor family protein / MIF family protein
At5g64290	oxoglutarate/malate translocator
At1g66090	disease resistance protein (TIR-NBS class)
At5g17380	pyruvate decarboxylase family protein
At4g24240	Encodes a Ca-dependent calmodulin binding protein
At5g16620	chloroplast protein import (Tic40)
At5g24270	encodes a calcium sensor that is essential for K+ nutrition
At4g33540	metallo-beta-lactamase family protein
At5g27420	zinc finger (C3HC4-type RING finger) family protein
At4g17230	scarecrow-like transcription factor 13 (SCL13)
At5g12480	calmodulin-domain protein kinase CDPK isoform 7 (CPK7)
At5g62810	mutant has a defect in the intracellular transport of thiolase from the cytosol to glyoxysomes (formerly known as ped2)
At5g64610	histone acetyltransferase
At2g30570	photosystem II reaction center W (PsbW) protein-related
At2g23670	expressed protein
At2g34430	Photosystem II type I chlorophyll a/b-binding protein
At2g46820	P subunit of Photosystem I
At2g35370	Encodes glycine decarboxylase complex H protein
At2g06510	replication protein
At1g55670	photosystem I reaction center subunit V
At1g54780	thylakoid lumen 18
At2g21330	similar to fructose-bisphosphate aldolase
At2g05100	Lhcb2
At1g75690	chaperone protein dnaJ-related
At1g68590	plastid-specific 30S ribosomal protein 3
At1g21500	expressed protein
At1g10960	ferredoxin
At1g52230	photosystem I reaction center subunit VI
At1g42970	Encodes chloroplast localized glyceraldehyde-3-phosphate dehydrogenase
At3g02730	thioredoxin
At3g26060	peroxiredoxin Q
At3g21055	photosystem II 5 kD protein
At1g30380	photosystem I reaction center subunit psaK
At4g02770	photosystem I reaction center subunit II
At4g21280	similar to oxygen-evolving enhancer protein 3
At4g28750	mutant has Decreased effective quantum yield of photosystem II
At4g33010	glycine dehydrogenase (decarboxylating)
At4g37930	Encodes a protein with mitochondrial serine hydroxymethyltransferase activity
At4g38970	fructose-bisphosphate aldolase
At3g47070	expressed protein
At3g47470	Encodes a chlorophyll a/b-binding protein that is more similar to the PSI Cab proteins than the PSII cab proteins
At3g54890	chlorophyll A-B binding protein / LHCI type I (CAB)
At5g08050	expressed protein
At5g23060	expressed protein
At4g16410	expressed protein
At2g39470	similar to photosystem II reaction center PsbP family protein [Arabidopsis thaliana] (TAIR:At3g55330
At2g03420	expressed protein
At2g05620	Involved in electron flow in Photosystem I
At1g09340	expressed protein
At2g05310	expressed protein
At1g74730	expressed protein
At1g12900	glyceraldehyde 3-phosphate dehydrogenase
At1g44000	expressed protein
At3g01500	similar to carbonic anhydrase 2 / carbonate dehydratase 2 (CA2) (CA18) [Arabidopsis thaliana] (TAIR:At5g14740
At3g04790	ribose 5-phosphate isomerase-related
At1g19150	PSI type II chlorophyll a/b-binding protein (Lhca2*1) mRNA
At1g20340	recombination and DNA-damage resistance protein (DRT112)
At4g25050	acyl carrier family protein / ACP family protein
At4g34190	Encodes a stress enhanced protein that localizes to the thylakoid membrane and whose mRNA is upregulated in response to high light intensity
At3g55800	Encodes the chloroplast enzyme sedoheptulose-1
At3g61870	expressed protein
At5g02120	Encodes a one helix protein homologous to cyanobacterial high-light inducible proteins
At5g13630	Encodes magnesium chelatase involved in plastid-to-nucleus signal transduction
At5g17170	rubredoxin family protein
At5g44650	expressed protein
At2g33180	expressed protein
At2g39730	Rubisco activase
At2g17240	expressed protein
At1g17100	SOUL heme-binding family protein
At1g76080	thioredoxin family protein
At1g72030	GCN5-related N-acetyltransferase (GNAT) family protein
At1g62180	5'-adenylylsulfate reductase 2
At2g41730	expressed protein
At5g03030	DNAJ heat shock N-terminal domain-containing protein
At5g27760	hypoxia-responsive family protein
At1g08380	expressed protein
At3g56090	ferritin
At3g63140	mRNA-binding protein
At5g08040	expressed protein
At2g38870	protease inhibitor
At2g48130	protease inhibitor/seed storage/lipid transfer protein (LTP) family protein
At1g56320	expressed protein
At4g24130	expressed protein
At5g09520	hydroxyproline-rich glycoprotein family protein
At5g22630	prephenate dehydratase family protein
At3g21090	ABC transporter family protein
At1g75180	expressed protein
At4g24050	short-chain dehydrogenase/reductase (SDR) family protein
At4g25580	stress-responsive protein-related
At2g36220	expressed protein
At1g64660	Cys/Met metabolism pyridoxal-phosphate-dependent enzyme family protein
At4g37790	clone HAT22 homeobox protein mRNA
At4g38540	monooxygenase
At5g07440	glutamate dehydrogenase 2 (GDH2) mRNA
At5g16340	AMP-binding protein
At4g39660	alanine--glyoxylate aminotransferase
At5g18170	Encodes a protein of 43 kDa (GDH1-alpha) that contains a putative mitochondrial transit polypeptides and NAD(H)- and alpha-ketoglutarate-binding domains
At1g14280	Encodes phytochrome kinase substrate 2
At3g16150	L-asparaginase
At2g39980	transferase family protein
At2g44130	kelch repeat-containing F-box family protein
At2g25900	putative Cys3His zinc finger protein (ATCTH) mRNA
At2g24260	basic helix-loop-helix (bHLH) family protein
At2g15890	expressed protein
At1g62480	vacuolar calcium-binding protein-related
At2g17880	DNAJ heat shock protein
At1g10140	expressed protein
At2g03890	phosphatidylinositol 3- and 4-kinase family protein
At1g54100	aldehyde dehydrogenase
At1g03090	MCCA is the biotinylated subunit of the dimer MCCase
At1g23870	Encodes an enzyme putatively involved in trehalose biosynthesis
At1g21680	expressed protein
At1g11260	Encodes a H+/hexose cotransporter
At1g80160	lactoylglutathione lyase family protein / glyoxalase I family protein
At2g43400	Encodes a unique electron-transfer flavoprotein:ubiquinone oxidoreductase that is localized to the mitochondrion
At1g80440	kelch repeat-containing F-box family protein
At1g15670	kelch repeat-containing F-box family protein
At1g13260	mRNA for RAV1
At3g08860	alanine--glyoxylate aminotransferase
At3g10740	glycosyl hydrolase family protein 51
At3g02550	LOB domain protein 41 / lateral organ boundaries domain protein 41 (LBD41)
At3g15630	expressed protein
At3g20340	expressed protein
At3g13460	similar to expressed protein [Arabidopsis thaliana] (TAIR:At1g55500
At1g72060	expressed protein
At1g69490	Member of NAC gene family
At1g29760	expressed protein
At4g05070	expressed protein
At4g27450	expressed protein
At4g31290	ChaC-like family protein
At4g35770	senescence-associated gene that is strongly induced by phosphate starvation
At4g37530	peroxidase
At4g37870	similar to phosphoenolpyruvate carboxykinase (ATP)
At4g38470	protein kinase family protein
At4g39675	expressed protein
At3g48360	speckle-type POZ protein-related
At3g49790	expressed protein
At3g59350	similar to serine/threonine protein kinase
At5g02020	expressed protein
At5g04040	patatin-related
At5g07010	sulfotransferase family protein
At5g19120	expressed protein
At5g41080	glycerophosphoryl diester phosphodiesterase family protein
At5g47180	vesicle-associated membrane family protein / VAMP family protein
At5g48110	terpene synthase/cyclase family protein
At5g49700	DNA-binding protein-related
At5g56870	beta-galactosidase
At5g57655	xylose isomerase family protein
At5g60680	expressed protein
At5g61600	encodes a member of the ERF (ethylene response factor) subfamily B-3 of ERF/AP2 transcription factor family
At5g63190	MA3 domain-containing protein
At5g66250	kinectin-related
At1g28260	expressed protein
At1g28230	Encodes a transporter that transports purines
At4g15530	similar to pyruvate
At4g14030	selenium-binding protein
At2g45210	auxin-responsive protein-related
At2g20670	expressed protein
At3g26740	transcripts are differentially regulated at the level of mRNA stability at different times of day controlled by the circadian clock
At3g47340	asparagine synthetase 1 (glutamine-hydrolyzing) / glutamine-dependent asparagine synthetase 1 (ASN1)
At5g18600	glutaredoxin family protein
At5g42900	expressed protein
At5g47450	Tonoplast intrinsic protein
At2g47700	zinc finger (C3HC4-type RING finger) family protein
At2g18050	histone H1-3 (His1-3) mRNA
At4g18510	CLE2
At3g56190	similar to alpha-soluble NSF attachment protein 1 / alpha-SNAP1 (ASNAP1) [Arabidopsis thaliana] (TAIR:At3g56450
At3g61790	seven in absentia (SINA) family protein
At5g02100	oxysterol-binding family protein
At5g50320	radical SAM domain-containing protein / GCN5-related N-acetyltransferase (GNAT) family protein
At4g36670	mannitol transporter
At5g19330	armadillo/beta-catenin repeat family protein / BTB/POZ domain-containing protein
At1g08630	similar to threonine aldolase family protein [Arabidopsis thaliana] (TAIR:At3g04520
At3g05950	germin-like protein
At3g22740	homocysteine S-methyltransferase (HMT3) mRNA
At4g32340	expressed protein
At2g45720	similar to armadillo/beta-catenin repeat family protein [Arabidopsis thaliana] (TAIR:At1g01830
At2g45540	WD-40 repeat family protein / beige-related
At3g06860	Fatty acid multifunctional protein
At4g12040	zinc finger (AN1-like) family protein
At3g53500	zinc knuckle (CCHC-type) family protein
At1g25210	UDP-3-O-acyl N-acetylglycosamine deacetylase family protein
At2g30500	kinase interacting family protein
At2g34600	expressed protein
At1g06870	signal peptidase
At5g58375	expressed protein
At2g30550	lipase class 3 family protein
At1g55920	Encodes a chloroplast/cytosol localized serine O-acetyltransferase involved in sulfur assimilation and cysteine biosynthesis
At2g41200	expressed protein
At2g26060	similar to transducin family protein / WD-40 repeat family protein [Arabidopsis thaliana] (TAIR:At4g32990
At2g40760	rhodanese-like domain-containing protein
At2g19620	Ndr family protein
At2g17975	zinc finger (Ran-binding) family protein
At2g01190	octicosapeptide/Phox/Bem1p (PB1) domain-containing protein
At2g25430	epsin N-terminal homology (ENTH) domain-containing protein
At2g42810	Serine/threonine phosphatase that is alternately spliced and is an integral membrane protein localized to the ER and nuclear envelope
At4g33210	F-box family protein (FBL15)
At5g43830	expressed protein
At5g62000	transcriptional factor B3 family protein / auxin-responsive factor
At4g16143	importin alpha-2
At1g02100	leucine carboxyl methyltransferase family protein
At1g49890	expressed protein
At1g54110	cation exchanger
At1g55090	carbon-nitrogen hydrolase family protein
At4g30480	expressed protein
At1g14900	high-mobility-group protein / HMG-I/Y protein
At4g04390	Ulp1 protease family protein
At5g10460	haloacid dehalogenase-like hydrolase family protein
At1g78170	expressed protein
At4g00400	phospholipid/glycerol acyltransferase family protein
At4g00238	DNA-binding storekeeper protein-related
At3g57080	eukaryotic rpb5 RNA polymerase subunit family protein
At5g14450	GDSL-motif lipase/hydrolase family protein
At5g58600	Belongs to a large family of plant-specific genes of unknown function
At1g26160	metal-dependent phosphohydrolase HD domain-containing protein
At3g63410	chloroplast inner envelope membrane protein
At2g41460	apurinic endonuclease-redox protein / DNA-(apurinic or apyrimidinic site) lyase
At2g39380	exocyst subunit EXO70 family protein
At2g34640	Present in transcriptionally active plastid chromosomes
At2g46000	expressed protein
At2g46090	Encodes a putative sphingosine kinase (SphK) containing the five conserved domains (C1-C5) previously identified in SphKs
At2g28070	ABC transporter family protein
At2g44980	transcription regulatory protein SNF2
At2g18030	peptide methionine sulfoxide reductase family protein
At2g32170	expressed protein
At2g15860	expressed protein
At2g20280	zinc finger (CCCH-type) family protein
At1g51390	Encodes a protein containing the NFU domain that may be involved in iron-sulfur cluster assembly
At1g27190	leucine-rich repeat transmembrane protein kinase
At2g17480	AF369569 Arabidopsis thaliana membrane protein Mlo8 mRNA
At1g08750	GPI-anchor transamidase
At1g04120	member of MRP subfamily
At1g02260	transmembrane protein
At2g20580	Encodes a regulatory subunit of the 26S proteosome complex that is involved in cell cycle progression during embryogenesis
At5g37350	RIO1 family protein
At2g16570	Amidophosphoribosyltransferase (ATase: EC 2
At1g05520	transport protein
At1g64890	integral membrane transporter family protein
At1g20900	ESCAROLA (ESC) mRNA
At1g11600	member of CYP77B
At1g06450	CCR4-NOT transcription complex protein
At1g15410	aspartate-glutamate racemase family
At1g48370	Arabidopsis thaliana metal-nicotianamine transporter YSL4
At1g79940	similar to DNAJ heat shock N-terminal domain-containing protein / sec63 domain-containing protein [Arabidopsis thaliana] (TAIR:At4g21180
At1g50430	Mutants are defective in Brassinosteroid biosynthesis (delta7-sterol-C7 reduction step) and have a dwarf phenotype
At1g76140	similar to prolyl oligopeptidase
At1g47290	3-beta hydroxysteroid dehydrogenase/isomerase family protein
At1g53050	protein kinase family protein
At1g29040	expressed protein
At1g14610	Required for proper proliferation of basal cells
At1g49040	Encodes soluble protein containing N-terminal DENN domain and eight C-terminal WD-40 repeats
At1g48090	C2 domain-containing protein
At2g47330	DEAD/DEAH box helicase
At1g10910	pentatricopeptide (PPR) repeat-containing protein
At1g68185	ubiquitin-related
At1g80480	PRLI-interacting factor L
At1g73250	encodes a bifunctional 3
At1g76760	thioredoxin family protein
At3g03590	SWIB complex BAF60b domain-containing protein
At3g10330	transcription initiation factor IIB-2 / general transcription factor TFIIB-2 (TFIIB2)
At3g01360	similar to hypothetical protein [Arabidopsis thaliana] (TAIR:At1g55230
At3g17310	methyltransferase family protein
At3g27580	a member of a subfamily of Ser/Thr PKs in plants
At3g25560	protein kinase family protein
At3g23160	expressed protein
At3g27340	similar to B1065G12
At3g14910	expressed protein
At4g02150	Encodes IMPORTIN ALPHA 3
At4g03240	frataxin protein-related
At4g05090	inositol monophosphatase family protein
At4g10890	expressed protein
At4g24260	endo-1
At4g25710	kelch repeat-containing F-box family protein
At4g26300	arginyl-tRNA synthetase
At4g26640	member of WRKY Transcription Factor
At4g28570	alcohol oxidase-related
At4g30080	Involved in root cap cell differentiation
At4g32120	galactosyltransferase family protein
At4g32830	Encodes a member of a family of Ser/Thr kinases whose activities peak during cell division
At4g34500	protein kinase family protein
At4g39240	kelch repeat-containing F-box family protein
At3g51460	phosphoinositide phosphatase family protein
At3g58600	expressed protein
At5g08170	porphyromonas-type peptidyl-arginine deiminase family protein
At5g10550	DNA-binding bromodomain-containing protein
At5g13470	expressed protein
At5g22280	expressed protein
At5g42480	DNAJ plastid division protein (ARC6)
At5g47940	expressed protein
At5g51980	similar to WD-40 repeat family protein / zfwd1 protein (ZFWD1) [Arabidopsis thaliana] (TAIR:At4g25440
At5g52180	expressed protein
At5g52370	expressed protein
At5g55060	similar to expressed protein [Arabidopsis thaliana] (TAIR:At5g58510
At5g55130	putative molybdopterin synthase sulphurylase (cnx5)
At5g57300	UbiE/COQ5 methyltransferase family protein
At5g58440	phox (PX) domain-containing protein
At5g64420	DNA polymerase V family
At5g65620	peptidase M3 family protein / thimet oligopeptidase family protein
At5g33300	chromosome-associated kinesin-related
At5g35180	expressed protein
At4g37130	hydroxyproline-rich glycoprotein family protein
At4g36810	Encodes a protein with geranylgeranyl pyrophosphate synthase activity involved in isoprenoid biosynthesis
At5g04330	cytochrome P450
At4g14000	expressed protein
At4g25550	expressed protein
At4g25540	encodes a DNA mismatch repair homolog of human MutS gene
At1g67680	expressed protein
At1g53770	expressed protein
At1g31420	leucine-rich repeat transmembrane protein kinase
At5g01075	expressed protein
At5g07580	encodes a member of the ERF (ethylene response factor) subfamily B-3 of ERF/AP2 transcription factor family
At5g59730	similar to exocyst subunit EXO70 family protein [Arabidopsis thaliana] (TAIR:At2g28650
At5g22340	expressed protein
At1g12020	expressed protein
At3g13222	Encodes a protein that binds to G-box binding transcription factors and enhances their binding affinities to G-box in vitro
At5g55030	expressed protein
At5g08370	similar to alpha-galactosidase
At3g45850	kinesin motor protein-related
At1g08590	similar to CLV1-like leucine rich repeat transmembrane receptor-like protein kinase (Ipomoea nil) (U77888)
At3g48500	expressed protein
At1g50900	expressed protein
At5g40580	20S proteasome beta subunit PBB2 (PBB2) mRNA
At2g47260	member of WRKY Transcription Factor
At2g16970	expressed protein
At2g07687	cytochrome c oxidase subunit 3
At1g12830	expressed protein
At1g45160	protein kinase family protein
At1g77470	replication factor C 36 kDA
At3g09090	defective in exine formation (DEX1) mRNA
At3g20720	expressed protein
At4g10180	Encodes a nuclear-localized protein that acts as a repressor of photomorphogenesis and may be involved in chromatin remodeling
At5g08420	expressed protein
At2g29990	pyridine nucleotide-disulphide oxidoreductase family protein
At5g47230	encodes a member of the ERF (ethylene response factor) subfamily B-3 of ERF/AP2 transcription factor family (ATERF-5)
At3g27850	50S ribosomal protein L12-C
At5g51740	peptidase M48 family protein
At5g18420	expressed protein
At2g19950	similar to expressed protein [Arabidopsis thaliana] (TAIR:At1g18190

## Sheet: Intersect_Misreg (158)
>Intersection: 216misreg/Misreg_3WAY
At2g47700	zinc finger (C3HC4-type RING finger) family protein
At5g57655	xylose isomerase family protein
At1g62480	vacuolar calcium-binding protein-related
At2g39980	transferase family protein
At3g26740	transcripts are differentially regulated at the level of mRNA stability at different times of day controlled by the circadian clock
At5g47450	Tonoplast intrinsic protein
At1g54780	thylakoid lumen 18
At1g76080	thioredoxin family protein
At3g02730	thioredoxin
At5g48110	terpene synthase/cyclase family protein
At5g07010	sulfotransferase family protein
At4g25580	stress-responsive protein-related
At3g48360	speckle-type POZ protein-related
At1g17100	SOUL heme-binding family protein
At1g08630	similar to threonine aldolase family protein [Arabidopsis thaliana] (TAIR:At3g04520
At3g59350	similar to serine/threonine protein kinase
At4g15530	similar to pyruvate
At2g39470	similar to photosystem II reaction center PsbP family protein [Arabidopsis thaliana] (TAIR:At3g55330
At4g37870	similar to phosphoenolpyruvate carboxykinase (ATP)
At4g21280	similar to oxygen-evolving enhancer protein 3
At2g21330	similar to fructose-bisphosphate aldolase
At3g13460	similar to expressed protein [Arabidopsis thaliana] (TAIR:At1g55500
At3g01500	similar to carbonic anhydrase 2 / carbonate dehydratase 2 (CA2) (CA18) [Arabidopsis thaliana] (TAIR:At5g14740
At3g56190	similar to alpha-soluble NSF attachment protein 1 / alpha-SNAP1 (ASNAP1) [Arabidopsis thaliana] (TAIR:At3g56450
At1g06870	signal peptidase
At4g24050	short-chain dehydrogenase/reductase (SDR) family protein
At4g35770	senescence-associated gene that is strongly induced by phosphate starvation
At5g17170	rubredoxin family protein
At2g39730	Rubisco activase
At3g04790	ribose 5-phosphate isomerase-related
At1g20340	recombination and DNA-damage resistance protein (DRT112)
At2g25900	putative Cys3His zinc finger protein (ATCTH) mRNA
At1g19150	PSI type II chlorophyll a/b-binding protein (Lhca2*1) mRNA
At4g38470	protein kinase family protein
At2g48130	protease inhibitor/seed storage/lipid transfer protein (LTP) family protein
At2g38870	protease inhibitor
At5g22630	prephenate dehydratase family protein
At1g68590	plastid-specific 30S ribosomal protein 3
At2g34430	Photosystem II type I chlorophyll a/b-binding protein
At2g30570	photosystem II reaction center W (PsbW) protein-related
At3g21055	photosystem II 5 kD protein
At1g52230	photosystem I reaction center subunit VI
At1g55670	photosystem I reaction center subunit V
At1g30380	photosystem I reaction center subunit psaK
At4g02770	photosystem I reaction center subunit II
At2g03890	phosphatidylinositol 3- and 4-kinase family protein
At3g26060	peroxiredoxin Q
At4g37530	peroxidase
At5g04040	patatin-related
At2g46820	P subunit of Photosystem I
At5g02100	oxysterol-binding family protein
At4g28750	mutant has Decreased effective quantum yield of photosystem II
At3g63140	mRNA-binding protein
At1g13260	mRNA for RAV1
At4g38540	monooxygenase
At1g69490	Member of NAC gene family
At1g03090	MCCA is the biotinylated subunit of the dimer MCCase
At4g36670	mannitol transporter
At3g02550	LOB domain protein 41 / lateral organ boundaries domain protein 41 (LBD41)
At2g30550	lipase class 3 family protein
At3g16150	L-asparaginase
At5g66250	kinectin-related
At1g80440	kelch repeat-containing F-box family protein
At1g15670	kelch repeat-containing F-box family protein
At2g44130	kelch repeat-containing F-box family protein
At2g05620	Involved in electron flow in Photosystem I
At5g27760	hypoxia-responsive family protein
At5g09520	hydroxyproline-rich glycoprotein family protein
At3g22740	homocysteine S-methyltransferase (HMT3) mRNA
At2g18050	histone H1-3 (His1-3) mRNA
At3g10740	glycosyl hydrolase family protein 51
At4g33010	glycine dehydrogenase (decarboxylating)
At5g41080	glycerophosphoryl diester phosphodiesterase family protein
At1g12900	glyceraldehyde 3-phosphate dehydrogenase
At5g18600	glutaredoxin family protein
At5g07440	glutamate dehydrogenase 2 (GDH2) mRNA
At5g14450	GDSL-motif lipase/hydrolase family protein
At1g72030	GCN5-related N-acetyltransferase (GNAT) family protein
At4g38970	fructose-bisphosphate aldolase
At3g56090	ferritin
At1g10960	ferredoxin
At5g60680	expressed protein
At5g44650	expressed protein
At5g42900	expressed protein
At5g23060	expressed protein
At5g19120	expressed protein
At5g18420	expressed protein
At5g08050	expressed protein
At5g08040	expressed protein
At5g02020	expressed protein
At4g39675	expressed protein
At4g30480	expressed protein
At4g16410	expressed protein
At3g61870	expressed protein
At3g49790	expressed protein
At3g47070	expressed protein
At3g20340	expressed protein
At3g15630	expressed protein
At2g41730	expressed protein
At2g34600	expressed protein
At2g23670	expressed protein
At2g05310	expressed protein
At2g03420	expressed protein
At1g75180	expressed protein
At1g74730	expressed protein
At1g72060	expressed protein
At1g56320	expressed protein
At1g44000	expressed protein
At1g28260	expressed protein
At1g21500	expressed protein
At1g08380	expressed protein
At4g32340	expressed protein
At4g24130	expressed protein
At2g36220	expressed protein
At2g33180	expressed protein
At2g20670	expressed protein
At2g17240	expressed protein
At2g15890	expressed protein
At1g21680	expressed protein
At1g10140	expressed protein
At1g09340	expressed protein
At3g57080	eukaryotic rpb5 RNA polymerase subunit family protein
At3g55800	Encodes the chloroplast enzyme sedoheptulose-1
At1g14280	Encodes phytochrome kinase substrate 2
At5g13630	Encodes magnesium chelatase involved in plastid-to-nucleus signal transduction
At2g35370	Encodes glycine decarboxylase complex H protein
At1g42970	Encodes chloroplast localized glyceraldehyde-3-phosphate dehydrogenase
At2g43400	Encodes a unique electron-transfer flavoprotein:ubiquinone oxidoreductase that is localized to the mitochondrion
At1g28230	Encodes a transporter that transports purines
At4g34190	Encodes a stress enhanced protein that localizes to the thylakoid membrane and whose mRNA is upregulated in response to high light intensity
At4g37930	Encodes a protein with mitochondrial serine hydroxymethyltransferase activity
At5g18170	Encodes a protein of 43 kDa (GDH1-alpha) that contains a putative mitochondrial transit polypeptides and NAD(H)- and alpha-ketoglutarate-binding domains
At5g02120	Encodes a one helix protein homologous to cyanobacterial high-light inducible proteins
At5g61600	encodes a member of the ERF (ethylene response factor) subfamily B-3 of ERF/AP2 transcription factor family
At1g11260	Encodes a H+/hexose cotransporter
At1g55920	Encodes a chloroplast/cytosol localized serine O-acetyltransferase involved in sulfur assimilation and cysteine biosynthesis
At3g47470	Encodes a chlorophyll a/b-binding protein that is more similar to the PSI Cab proteins than the PSII cab proteins
At2g17880	DNAJ heat shock protein
At5g03030	DNAJ heat shock N-terminal domain-containing protein
At4g00238	DNA-binding storekeeper protein-related
At5g49700	DNA-binding protein-related
At1g64660	Cys/Met metabolism pyridoxal-phosphate-dependent enzyme family protein
At4g37790	clone HAT22 homeobox protein mRNA
At4g18510	CLE2
At3g63410	chloroplast inner envelope membrane protein
At3g54890	chlorophyll A-B binding protein / LHCI type I (CAB)
At1g75690	chaperone protein dnaJ-related
At4g31290	ChaC-like family protein
At5g56870	beta-galactosidase
At2g45210	auxin-responsive protein-related
At3g47340	asparagine synthetase 1 (glutamine-hydrolyzing) / glutamine-dependent asparagine synthetase 1 (ASN1)
At5g16340	AMP-binding protein
At1g54100	aldehyde dehydrogenase
At3g08860	alanine--glyoxylate aminotransferase
At4g39660	alanine--glyoxylate aminotransferase
At4g25050	acyl carrier family protein / ACP family protein
At3g21090	ABC transporter family protein
At1g62180	5'-adenylylsulfate reductase 2

## Sheet: Misregulated Genes (308)
MISREG_atg
At1g68850	peroxidase
At1g03630	mRNA for NADPH:protochlorophyllide oxidoreductase
At1g49660	expressed protein
At1g14980	Encodes mitochondrial-localized chaperonin 10 that complements the E
At1g63780	Small nucleolar ribonucleoprotein protein involved in ribosomal RNA processing
At1g74460	GDSL-motif lipase/hydrolase family protein
At1g15820	Lhcb6 protein (Lhcb6) mRNA
At3g27690	Lhcb2 protein (Lhcb2:4) mRNA
At3g23810	adenosylhomocysteinase
At3g22600	protease inhibitor/seed storage/lipid transfer protein (LTP) family protein
At3g27170	member of Anion channel protein family
At4g23680	major latex protein-related / MLP-related
At4g33550	similar to protease inhibitor/seed storage/lipid transfer protein (LTP) family protein [Arabidopsis thaliana] (TAIR:At4g30880
At4g37800	xyloglucan:xyloglucosyl transferase
At4g38740	cytosolic cyclophilin (ROC1) mRNA
At4g39730	lipid-associated family protein
At5g54280	Type VII myosin gene
At5g55620	expressed protein
At5g20160	ribosomal protein L7Ae/L30e/S12e/Gadd45 family protein
At5g09480	hydroxyproline-rich glycoprotein family protein
At1g56580	expressed protein
At4g17670	senescence-associated protein-related
At2g41190	amino acid transporter family protein
At2g15960	expressed protein
At2g18280	similar to F-box family protein / tubby family protein [Arabidopsis thaliana] (TAIR:At1g47270
At1g03610	expressed protein
At1g10070	similar to branched-chain amino acid aminotransferase 5 / branched-chain amino acid transaminase 5 (BCAT5) [Arabidopsis thaliana] (TAIR:At5g65780
At1g69690	TCP family transcription factor
At1g36320	expressed protein
At1g73220	sugar transporter family protein
At3g06850	dihydrolipoamide branched chain acyltransferase
At3g15460	brix domain-containing protein
At3g19390	cysteine proteinase
At3g21720	isocitrate lyase
At4g10910	expressed protein
At3g60340	palmitoyl protein thioesterase family protein
At5g15330	SPX (SYG1/Pho81/XPR1) domain-containing protein
At5g22920	zinc finger (C3HC4-type RING finger) family protein
At5g23050	acyl-activating enzyme 17 (AAE17)
At5g49360	encodes a beta-xylosidase located in the extracellular matrix
At5g20250	encodes a member of glycosyl hydrolase family 36
At2g16970	expressed protein
At1g22870	protein kinase family protein
At2g04740	ankyrin repeat family protein
At2g11890	expressed protein
At5g37350	RIO1 family protein
At2g25010	expressed protein
At2g07687	cytochrome c oxidase subunit 3
At1g59820	haloacid dehalogenase-like hydrolase family protein
At1g64890	integral membrane transporter family protein
At1g11600	member of CYP77B
At1g78010	tRNA modification GTPase
At1g79940	similar to DNAJ heat shock N-terminal domain-containing protein / sec63 domain-containing protein [Arabidopsis thaliana] (TAIR:At4g21180
At1g47290	3-beta hydroxysteroid dehydrogenase/isomerase family protein
At1g14530	tobamovirus multiplication protein 3
At1g12830	expressed protein
At1g45160	protein kinase family protein
At1g29220	transcriptional regulator family protein
At1g29040	expressed protein
At1g77640	encodes a member of the DREB subfamily A-5 of ERF/AP2 transcription factor family
At1g77470	replication factor C 36 kDA
At3g09090	defective in exine formation (DEX1) mRNA
At3g20720	expressed protein
At3g25560	protein kinase family protein
At4g10180	Encodes a nuclear-localized protein that acts as a repressor of photomorphogenesis and may be involved in chromatin remodeling
At4g31150	endonuclease V family protein
At3g48500	expressed protein
At3g58830	haloacid dehalogenase (HAD) superfamily protein
At5g08170	porphyromonas-type peptidyl-arginine deiminase family protein
At5g40710	zinc finger (C2H2 type) family protein
At5g08420	expressed protein
At5g04330	cytochrome P450
At2g47940	AF245171 Arabidopsis thaliana DegP2 protease (DEGP2) mRNA
At5g07580	encodes a member of the ERF (ethylene response factor) subfamily B-3 of ERF/AP2 transcription factor family
At3g56400	member of WRKY Transcription Factor
At1g04640	Lipoyltransferase
At1g50900	expressed protein
At5g57170	macrophage migration inhibitory factor family protein / MIF family protein
At5g64290	oxoglutarate/malate translocator
At2g30570	photosystem II reaction center W (PsbW) protein-related
At2g23670	expressed protein
At2g34430	Photosystem II type I chlorophyll a/b-binding protein
At2g46820	P subunit of Photosystem I
At2g35370	Encodes glycine decarboxylase complex H protein
At2g06510	replication protein
At1g54780	thylakoid lumen 18
At2g21330	similar to fructose-bisphosphate aldolase
At2g05100	Lhcb2
At1g75690	chaperone protein dnaJ-related
At1g68590	plastid-specific 30S ribosomal protein 3
At1g10960	ferredoxin
At1g52230	photosystem I reaction center subunit VI
At1g42970	Encodes chloroplast localized glyceraldehyde-3-phosphate dehydrogenase
At3g02730	thioredoxin
At3g26060	peroxiredoxin Q
At3g21055	photosystem II 5 kD protein
At1g30380	photosystem I reaction center subunit psaK
At4g02770	photosystem I reaction center subunit II
At4g21280	similar to oxygen-evolving enhancer protein 3
At4g28750	mutant has Decreased effective quantum yield of photosystem II
At4g33010	glycine dehydrogenase (decarboxylating)
At4g37930	Encodes a protein with mitochondrial serine hydroxymethyltransferase activity
At4g38970	fructose-bisphosphate aldolase
At3g47070	expressed protein
At3g47470	Encodes a chlorophyll a/b-binding protein that is more similar to the PSI Cab proteins than the PSII cab proteins
At3g54890	chlorophyll A-B binding protein / LHCI type I (CAB)
At5g08050	expressed protein
At5g23060	expressed protein
At4g16410	expressed protein
At2g03420	expressed protein
At1g09340	expressed protein
At4g34190	Encodes a stress enhanced protein that localizes to the thylakoid membrane and whose mRNA is upregulated in response to high light intensity
At3g61870	expressed protein
At5g13630	Encodes magnesium chelatase involved in plastid-to-nucleus signal transduction
At5g17170	rubredoxin family protein
At5g44650	expressed protein
At2g33180	expressed protein
At2g17240	expressed protein
At1g17100	SOUL heme-binding family protein
At1g76080	thioredoxin family protein
At1g72030	GCN5-related N-acetyltransferase (GNAT) family protein
At1g62180	5'-adenylylsulfate reductase 2
At3g56090	ferritin
At3g63140	mRNA-binding protein
At5g08040	expressed protein
At2g38870	protease inhibitor
At2g48130	protease inhibitor/seed storage/lipid transfer protein (LTP) family protein
At1g56320	expressed protein
At4g24130	expressed protein
At5g09520	hydroxyproline-rich glycoprotein family protein
At5g22630	prephenate dehydratase family protein
At1g75180	expressed protein
At4g24050	short-chain dehydrogenase/reductase (SDR) family protein
At4g25580	stress-responsive protein-related
At2g36220	expressed protein
At1g64660	Cys/Met metabolism pyridoxal-phosphate-dependent enzyme family protein
At4g37790	clone HAT22 homeobox protein mRNA
At5g07440	glutamate dehydrogenase 2 (GDH2) mRNA
At5g16340	AMP-binding protein
At4g39660	alanine--glyoxylate aminotransferase
At2g39980	transferase family protein
At2g44130	kelch repeat-containing F-box family protein
At2g15890	expressed protein
At1g62480	vacuolar calcium-binding protein-related
At2g17880	DNAJ heat shock protein
At1g54100	aldehyde dehydrogenase
At1g03090	MCCA is the biotinylated subunit of the dimer MCCase
At1g21680	expressed protein
At1g11260	Encodes a H+/hexose cotransporter
At2g43400	Encodes a unique electron-transfer flavoprotein:ubiquinone oxidoreductase that is localized to the mitochondrion
At1g80440	kelch repeat-containing F-box family protein
At3g08860	alanine--glyoxylate aminotransferase
At3g10740	glycosyl hydrolase family protein 51
At3g15630	expressed protein
At3g20340	expressed protein
At1g69490	Member of NAC gene family
At4g31290	ChaC-like family protein
At4g35770	senescence-associated gene that is strongly induced by phosphate starvation
At4g38470	protein kinase family protein
At3g48360	speckle-type POZ protein-related
At3g49790	expressed protein
At3g59350	similar to serine/threonine protein kinase
At5g04040	patatin-related
At5g07010	sulfotransferase family protein
At5g19120	expressed protein
At5g41080	glycerophosphoryl diester phosphodiesterase family protein
At5g56870	beta-galactosidase
At5g57655	xylose isomerase family protein
At5g60680	expressed protein
At1g28260	expressed protein
At1g28230	Encodes a transporter that transports purines
At4g15530	similar to pyruvate
At4g14030	selenium-binding protein
At2g45210	auxin-responsive protein-related
At2g20670	expressed protein
At3g26740	transcripts are differentially regulated at the level of mRNA stability at different times of day controlled by the circadian clock
At3g47340	asparagine synthetase 1 (glutamine-hydrolyzing) / glutamine-dependent asparagine synthetase 1 (ASN1)
At5g18600	glutaredoxin family protein
At5g42900	expressed protein
At5g47450	Tonoplast intrinsic protein
At2g18050	histone H1-3 (His1-3) mRNA
At4g18510	CLE2
At1g08630	similar to threonine aldolase family protein [Arabidopsis thaliana] (TAIR:At3g04520
At3g22740	homocysteine S-methyltransferase (HMT3) mRNA
At4g32340	expressed protein
At2g34600	expressed protein
At2g30550	lipase class 3 family protein
At1g55920	Encodes a chloroplast/cytosol localized serine O-acetyltransferase involved in sulfur assimilation and cysteine biosynthesis
At4g00238	DNA-binding storekeeper protein-related
At3g57080	eukaryotic rpb5 RNA polymerase subunit family protein
At5g14450	GDSL-motif lipase/hydrolase family protein
At3g63410	chloroplast inner envelope membrane protein
At1g77090	thylakoid lumenal 29
At1g20020	ferredoxin--NADP(+) reductase
At1g72610	germin-like protein (GLP1) mRNA
At1g52220	expressed protein
At3g07090	expressed protein
At4g02530	chloroplast thylakoid lumen protein
At4g09650	ATP synthase delta chain
At4g28660	photosystem II reaction centre W (PsbW) family protein
At5g07020	proline-rich family protein
At5g19240	expressed protein
At5g38980	expressed protein
At5g48490	protease inhibitor/seed storage/lipid transfer protein (LTP) family protein
At5g48540	33 kDa secretory protein-related
At5g15960	cold and ABA inducible protein kin1
At4g36990	encodes a protein whose sequence is similar to heat shock factors that regulate the expression of heat shock proteins
At4g14690	Encodes an early light-induced protein
At5g59950	RNA and export factor-binding protein
At2g43030	ribosomal protein L3 family protein
At1g61250	secretory carrier membrane protein (SC3) mRNA
At1g65220	eIF4-gamma/eIF5/eIF2-epsilon domain-containing protein
At1g64040	Encodes the catalytic subunit of a Type 1 phosphoprotein Ser/Thr phosphatase
At2g01100	expressed protein
At1g32790	similar to RNA-binding protein
At1g15040	glutamine amidotransferase-related
At1g19530	expressed protein
At1g70530	protein kinase family protein
At1g76590	zinc-binding family protein
At1g34370	similar to zinc finger (C2H2 type) family protein [Arabidopsis thaliana] (TAIR:At5g22890
At3g03870	expressed protein
At3g07020	UDP-glucose:sterol glucosyltransferase (UGT80A2)
At3g25920	encodes a plastid ribosomal protein CL15
At3g02340	zinc finger (C3HC4-type RING finger) family protein
At4g25170	expressed protein
At4g28860	casein kinase
At4g33980	expressed protein
At4g38690	1-phosphatidylinositol phosphodiesterase-related
At3g53200	myb family transcription factor (MYB27)
At5g02160	expressed protein
At5g05440	expressed protein
At5g06140	phox (PX) domain-containing protein
At5g22290	no apical meristem (NAM) family protein
At5g46180	ornithine delta-aminotransferase
At5g46410	NLI interacting factor (NIF) family protein
At5g55700	similar to beta-amylase (CT-BMY) / 1
At3g56880	VQ motif-containing protein
At2g29990	pyridine nucleotide-disulphide oxidoreductase family protein
At2g03010	expressed protein
At2g44980	transcription regulatory protein SNF2
At1g71140	MATE efflux family protein
At5g47230	encodes a member of the ERF (ethylene response factor) subfamily B-3 of ERF/AP2 transcription factor family (ATERF-5)
At5g54110	Encodes a highly polar protein with more than 60% hydrophilic amino acid residues that is associated with the plasma membrane
At1g09070	SRC2 specifically binds the peptide PIEPPPHH
At3g27850	50S ribosomal protein L12-C
At1g66090	disease resistance protein (TIR-NBS class)
At5g17380	pyruvate decarboxylase family protein
At5g51740	peptidase M48 family protein
At5g59730	similar to exocyst subunit EXO70 family protein [Arabidopsis thaliana] (TAIR:At2g28650
At4g33540	metallo-beta-lactamase family protein
At5g27420	zinc finger (C3HC4-type RING finger) family protein
At4g17230	scarecrow-like transcription factor 13 (SCL13)
At1g55670	photosystem I reaction center subunit V
At1g21500	expressed protein
At2g39470	similar to photosystem II reaction center PsbP family protein [Arabidopsis thaliana] (TAIR:At3g55330
At2g05620	Involved in electron flow in Photosystem I
At2g05310	expressed protein
At1g74730	expressed protein
At1g12900	glyceraldehyde 3-phosphate dehydrogenase
At1g44000	expressed protein
At3g01500	similar to carbonic anhydrase 2 / carbonate dehydratase 2 (CA2) (CA18) [Arabidopsis thaliana] (TAIR:At5g14740
At3g04790	ribose 5-phosphate isomerase-related
At1g19150	PSI type II chlorophyll a/b-binding protein (Lhca2*1) mRNA
At1g20340	recombination and DNA-damage resistance protein (DRT112)
At4g25050	acyl carrier family protein / ACP family protein
At3g55800	Encodes the chloroplast enzyme sedoheptulose-1
At5g02120	Encodes a one helix protein homologous to cyanobacterial high-light inducible proteins
At2g39730	Rubisco activase
At2g41730	expressed protein
At5g03030	DNAJ heat shock N-terminal domain-containing protein
At5g27760	hypoxia-responsive family protein
At1g08380	expressed protein
At4g38540	monooxygenase
At5g18170	Encodes a protein of 43 kDa (GDH1-alpha) that contains a putative mitochondrial transit polypeptides and NAD(H)- and alpha-ketoglutarate-binding domains
At1g14280	Encodes phytochrome kinase substrate 2
At2g25900	putative Cys3His zinc finger protein (ATCTH) mRNA
At1g10140	expressed protein
At1g15670	kelch repeat-containing F-box family protein
At1g13260	mRNA for RAV1
At3g02550	LOB domain protein 41 / lateral organ boundaries domain protein 41 (LBD41)
At1g72060	expressed protein
At4g37530	peroxidase
At4g37870	similar to phosphoenolpyruvate carboxykinase (ATP)
At4g39675	expressed protein
At5g02020	expressed protein
At5g48110	terpene synthase/cyclase family protein
At5g61600	encodes a member of the ERF (ethylene response factor) subfamily B-3 of ERF/AP2 transcription factor family
At5g66250	kinectin-related
At5g02100	oxysterol-binding family protein
At4g36670	mannitol transporter
At1g06870	signal peptidase
At4g30480	expressed protein
At5g18420	expressed protein
At2g26710	Encodes a cytochrome P450 that serves as a control point between multiple photoreceptor systems and brassinosteroid signal transduction
At4g30690	translation initiation factor 3 (IF-3) family protein
At4g32910	expressed protein
At5g24490	30S ribosomal protein
At5g25350	Arabidopsis thaliana EIN3-binding F-box protein 2 (EBF2) mRNA
At2g19950	similar to expressed protein [Arabidopsis thaliana] (TAIR:At1g18190
At2g35736	expressed protein
At4g24240	Encodes a Ca-dependent calmodulin binding protein
At3g21090	ABC transporter family protein
At3g16150	L-asparaginase
At2g03890	phosphatidylinositol 3- and 4-kinase family protein
At3g13460	similar to expressed protein [Arabidopsis thaliana] (TAIR:At1g55500
At5g49700	DNA-binding protein-related
At2g47700	zinc finger (C3HC4-type RING finger) family protein
At3g56190	similar to alpha-soluble NSF attachment protein 1 / alpha-SNAP1 (ASNAP1) [Arabidopsis thaliana] (TAIR:At3g56450
