# Supplementary material for: An integrated genetic, genomic and systems approach defines gene networks regulated by the interaction of light and carbon signaling pathways in Arabidopsis
Source: BMC Syst Biol. 2008 Apr 4;2:31. doi: 10.1186/1752-0509-2-31 (PMC2335094; doi:10.1186/1752-0509-2-31)
Supplement: Additional file 8 — Metric classification. Examples of 'metric classification' system designed to determine L. LC, C misregulated genes in cli186. [file 1752-0509-2-31-S8.xls]

## Sheet: DATA
Graphs
Gene
AT3G61790 : seven in absentia (sina) protein				Average					SE
		-C-L	-C+L	+C+L	+C-L		-C-L	-C+L	+C+L	+C-L
	AS-hyg	8.18049	4.34088	0.139993	0.57266		7.07653	4.07104	0.0661672	0.3819
	cli186	1.06019	0.887385	0.43783	0.61922		0.47465	0.363035	0.219154	0.14354
AT2G47260 : WRKY23 transcription factor				Average					SE
		-C-L	-C+L	+C+L	+C-L		-C-L	-C+L	+C+L	+C-L
	AS-hyg	6.31462e-05	0.000377812	0.000162576	6.50613e-05		1.74427e-05	0.000124825	6.22788e-05	2.32443e-05
	cli186	0.000120257	0.000351211	0.0001434	3.64374e-05		3.74725e-05	0.000118798	7.33688e-05	9.61355e-06
AT4G37790 : Homeobox-leucine zipper protein HAT22				Average					SE
		-C-L	-C+L	+C+L	+C-L		-C-L	-C+L	+C+L	+C-L
	AS-hyg	54627.5	9708.7	4234.38	4625.43		21737.5	3916.63	1244.17	1568.54
	cli186	24931.1	8921.7	5979.3	8906.22		9688.32	2300.76	2684.17	2091.53
AT3G08860: alanine-glyoxylate aminotransferase AGT				Average					SE
		-C-L	-C+L	+C+L	+C-L		-C-L	-C+L	+C+L	+C-L
	AS-hyg	4.44946e-05	0.000178004	2.52384e-05	4.94806e-05		1.32084e-05	4.95517e-05	1.30475e-05	1.34295e-05
	cli186	5.75992e-05	7.18457e-05	3.16713e-05	5.66099e-05		1.93029e-05	7.18457e-05	1.60846e-05	2.13294e-05
AT4G15530 : pyruvate, orthophosphate dikinase PPDK				Average					SE
		-C-L	-C+L	+C+L	+C-L		-C-L	-C+L	+C+L	+C-L
	AS-hyg	0.0164692	0.0547628	0.00997096	0.00497033		0.00877086	0.0156916	0.000889034	0.00251295
	cli186	0.0432311	0.0322215	0.00247743	0.00314551		0.0229546	0.0175741	0.000614925	0.00120561
AT3G26740 : light-regulated protein				Average					SE
		-C-L	-C+L	+C+L	+C-L		-C-L	-C+L	+C+L	+C-L
	AS-hyg	0.108869	0.0864428	0.0243603	0.0473635		0.0533591	0.0249884	0.0063544	0.0220147
	cli186	0.197701	0.0280245	0.0106636	0.0919333		0.0398548	0.00527794	0.00225803	0.013881
AT3G47340 : glutamine-dependent asparagine synthtease ASN1				Average					SE
		-C-L	-C+L	+C+L	+C-L		-C-L	-C+L	+C+L	+C-L
	AS-hyg	1.78593e+09	6.22797e+08	1.0814e+06	1.86321e+07		3.55638e+08	5.10598e+07	135288	5.248e+06
	cli186	1.04178e+09	4.84782e+08	6.01084e+07	1.14046e+08		1.0003e+08	5.99189e+07	1.26774e+07	6.02408e+06
